# Supplementary material for: Identification of crucial genes and metabolites regulating the eggshell brownness in chicken
Source: BMC Genomics. 2022 Nov 21;23:761. doi: 10.1186/s12864-022-08987-7 (PMC9677642; doi:10.1186/s12864-022-08987-7)
Supplement: Supplementary file 1 — Additional file 1: Fig. S1. Eggs in shell glands of WS, LBS, and DBS groups at 16 hours and 22 hours following oviposition. [file 12864_2022_8987_MOESM1_ESM.xls]

## Sheet: Sheet1
Figure S1. Eggs in shell glands of WS, LBS, and DBS groups at 16 hours and 22 hours following oviposition. DBS_16H, the eggs in shell glands of DBS group at 16H, DBS_22H, the eggs in shell glands of DBS group at 22H; LBS_16H, the eggs in shell glands of LBS group at 16H; LBS_22H, the eggs in shell glands of LBS group at 22H; WS_16H, the eggs in shell glands of WS group at 16H; WS_22H, the eggs in…
