# Supplementary material for: Identification of crucial genes and metabolites regulating the eggshell brownness in chicken
Source: BMC Genomics. 2022 Nov 21;23:761. doi: 10.1186/s12864-022-08987-7 (PMC9677642; doi:10.1186/s12864-022-08987-7)
Supplement: Supplementary file 2 — Additional file 2: Table S1. Differentially upregulated genes in DBS group at 16 h compared with 4 h following oviposition. [file 12864_2022_8987_MOESM2_ESM.xls]

## Sheet: Sheet1
Table S1. Differentially upregulated genes in DBS group at 16 h compared with 4 h following oviposition
Gene	baseMean	log2FoldChange	padj	DBS_4H_1	DBS_4H_2	DBS_4H_3	DBS_4H_4	DBS_4H_5	DBS_4H_6	DBS_16H_1	DBS_16H_2	DBS_16H_3	DBS_16H_4	DBS_16H_5	DBS_16H_6
ENSGALG00000040594|GNPDA1	2281.33	1.28447	2.46e-63	1379.64	1322.88	1298.7	1229.77	1320.63	1416.03	3582.84	3129.96	2897.84	3373.77	3063.24	3360.7
ENSGALG00000005000|COMTD1	1239.77	1.76052	1.96e-25	660.33	507.926	399.966	573.312	579.763	668.799	1636.78	1967.64	2239.88	2044.96	2196.57	1401.32
ENSGALG00000008881|RGS3	6834.09	1.12393	5.11e-20	4985.65	3588.65	4205.82	4028.65	4787.15	4198.34	9201.2	8187.24	11410	8655.54	10286.3	8474.59
ENSGALG00000029819|SCG2	2526.7	2.81687	1.11e-19	1384.9	491.816	536.771	484.366	461.399	409.882	6476.71	4966.8	4221.36	3360.18	3648.45	3877.73
ENSGALG00000008475|ARRDC1	3757.89	1.15424	1.45e-19	2225.32	2212.7	2224.99	2102.79	2377.14	2836.28	6378.7	4938.83	4207.24	4610.57	5538.93	5441.14
ENSGALG00000008551|CRELD2	5508.23	1.15864	1.46e-16	3254.26	3167.9	3397.33	2851.09	4015.6	3762.31	7008.67	8118.14	8877.01	8345.03	7781.24	5520.13
ENSGALG00000000251|CD79B	106.852	1.83264	3.75e-15	36.8605	48.3287	57.9523	58.0079	32.8788	46.3858	162.727	178.502	193.262	167.277	192.332	107.715
ENSGALG00000008930|B3GNT2	5286.54	1.3219	5.31e-15	3200.55	2913.94	3536.04	2861.72	2959.09	2654.11	6795.51	6797.89	5349.44	10156.8	9399.65	6813.73
ENSGALG00000037219|RNF2	618.685	1.07142	3.48e-13	403.36	389.473	432.267	373.184	371.53	424.219	1067.72	858.784	882.706	895.977	627.425	697.582
ENSGALG00000007555|CCND1	2214.78	1.01401	7.9e-13	1356.47	1233.8	1854.47	1312.91	1396.25	1647.12	3534.31	2656.97	2628.58	2599.07	3130.09	3227.34
ENSGALG00000026928	995.181	1.34607	1.11e-11	564.493	616.902	607.074	528.839	563.323	490.846	1909.9	902.382	1685.07	1316.26	1069.55	1687.53
ENSGALG00000039380|TBC1D1	5459.66	1.119	2.24e-10	2824.57	3008.7	3673.8	3648.7	3639.68	3858.46	6471.96	7758.67	7335.26	8972.32	9473.53	4850.24
ENSGALG00000009840|TBK1	5430.33	1.07598	4.63e-10	3160.53	3305.31	4263.77	3535.58	2660.99	4038.1	10039.6	6068.25	6049.74	6644.03	7927.84	7470.28
ENSGALG00000012277|MAFF	194.226	1.68715	4.96e-10	160.08	90.9717	90.2536	69.6095	81.101	60.7232	267.405	198.244	284.464	319.917	353	354.946
ENSGALG00000007144|SIK3	2081.94	1.06289	6.24e-10	1143.73	1346.57	1711.97	1405.73	1070.75	1408.44	3275.47	2855.21	2879.38	3001.58	1854.13	3030.38
ENSGALG00000006110|PLK1	58.1538	1.96658	6.63e-10	14.7442	18.9524	20.9008	19.336	26.303	41.3255	122.759	74.8557	70.5731	106.639	89.1295	92.327
ENSGALG00000016475	74.6632	3.56382	7.2e-10	14.7442	7.58098	1.90008	16.4356	8.76768	20.2411	55.1939	88.0172	297.493	155.777	57.4651	172.344
ENSGALG00000003031|SMYD4	1985.5	1.10223	1.23e-09	1628.18	1325.72	1095.39	950.363	1365.57	1206.87	3029	2979.42	1997.76	2474.65	3444.39	2328.69
ENSGALG00000011806	2000.85	1.05289	1.67e-09	1329.09	1550.31	1435.51	1186.26	1003.9	1303.86	3602.83	2771.31	2475.49	2003.14	2282.19	3066.28
ENSGALG00000006140	1833.45	1.08394	1.85e-09	824.623	1219.59	1577.06	1095.38	1177.06	1157.96	3289.74	2023.57	2343.03	2697.34	2204.78	2391.27
ENSGALG00000014970|FSTL1	3826.04	1.25582	1.94e-09	2332.75	1656.44	2066.33	2716.7	1830.25	2948.45	5887.66	5568.11	7367.83	4193.42	3791.52	5552.95
ENSGALG00000010866|AREG	414.313	2.33964	2.13e-09	137.964	145.934	143.456	91.8459	145.763	155.182	437.744	763.364	1589.52	320.963	334.236	705.788
ENSGALG00000033178|KLF6	2342.12	1.03468	2.22e-09	1067.9	1795.74	1548.56	1499.5	1508.04	1798.93	3665.63	3582.38	2955.38	3627.82	2400.63	2654.91
ENSGALG00000026661|MSRB3	2565.2	1.73647	1.05e-08	1078.43	1089.77	894.935	1681.26	1110.21	1250.73	2739.71	3454.88	6321.18	6287.52	2202.44	2671.33
ENSGALG00000028565|PCDHGC3	518.49	1.31758	1.22e-08	371.765	299.449	361.964	227.198	236.727	284.219	713.714	531.393	914.193	1032.94	506.631	741.693
ENSGALG00000030767	132.515	3.09357	1.33e-08	37.9137	4.73811	10.4504	71.5431	14.2475	27.8315	222.679	201.535	124.86	263.461	323.681	287.239
ENSGALG00000000621|KANK3	572.559	1.76931	2.18e-08	295.937	257.753	209.008	349.981	193.985	251.327	497.696	401.424	1007.57	1284.9	857.285	1263.85
ENSGALG00000037214	193.061	1.38873	2.32e-08	88.4653	96.6575	96.9038	148.887	87.6768	121.446	338.776	301.068	380.009	239.415	171.223	246.205
ENSGALG00000042551	828.237	1.161	3.01e-08	531.845	637.75	475.019	552.042	464.687	409.882	1183.81	1231.42	1137.86	661.789	1571.49	1081.25
ENSGALG00000039629|HOXD11	34.4666	2.48517	3.31e-08	7.37211	13.2667	8.55034	10.6348	9.86364	12.6507	39.968	27.1455	41.2581	95.1388	90.3023	57.4479
ENSGALG00000054506	34.9565	4.42984	4.33e-08	8.42527	0	8.55034	0	0	1.68676	53.2906	45.2425	110.745	84.6839	58.6379	48.2152
ENSGALG00000002708|LINGO1	295.724	2.25165	4.43e-08	110.582	108.977	152.956	59.9415	31.7828	150.965	602.374	242.664	433.21	396.237	411.638	847.356
ENSGALG00000014725|PLK2	2055.27	1.29406	5.63e-08	1114.24	1284.03	1246.45	984.201	1258.16	1256.63	2645.5	2262.95	5043.26	2021.96	3383.4	2162.5
ENSGALG00000010137	344.061	1.12212	7.41e-08	167.452	149.724	216.609	204.961	253.167	306.99	420.615	433.505	516.812	388.919	507.804	562.169
ENSGALG00000013911|ZC3HAV1	5398.98	1.07888	8.91e-08	3831.39	3937.37	2863.41	3054.12	3345.97	3784.24	10729.5	7479.81	7358.06	8060.66	5033.47	5309.83
ENSGALG00000014727|PDE4D	6649.47	1.01807	1.05e-07	3569.15	5046.09	5413.31	5108.56	3044.58	4194.12	11212	9587.29	6942.22	10069	8000.55	7606.72
ENSGALG00000011376|ANKRD9	889.926	1.02224	2.08e-07	779.337	481.392	722.029	510.47	527.157	502.654	1249.47	897.446	1270.32	960.797	1539.83	1238.21
ENSGALG00000040729	103.36	1.30281	2.41e-07	68.4553	41.6954	60.8024	67.6759	69.0455	50.6027	169.388	119.276	192.176	144.276	93.8206	163.111
ENSGALG00000030739|MSL1	5149.57	1.00379	3.18e-07	4291.62	3271.19	2978.37	3117.93	3954.22	2949.29	8076.38	5567.29	6021.51	5029.81	9798.39	6738.84
ENSGALG00000012429|BMP4	269.386	1.69625	3.43e-07	150.602	59.7002	137.755	120.85	161.106	132.41	255.034	236.906	408.238	644.016	357.691	568.324
ENSGALG00000007090|CPN1	112.367	1.19377	4.11e-07	81.0932	73.9145	47.5019	66.7091	60.2778	80.1209	157.969	117.63	116.174	165.186	198.196	183.628
ENSGALG00000023510|ERP29	1917.65	1.11513	4.25e-07	1220.61	1102.08	984.239	1364.15	1169.39	1427	1986.98	2364.12	3342.99	3738.64	2677.4	1634.19
ENSGALG00000050086|RNF207	243.975	1.18263	2.07e-06	212.738	164.886	124.455	143.086	151.242	99.5187	398.728	315.052	237.777	319.917	476.139	284.162
ENSGALG00000048504	38.1075	3.4841	2.33e-06	0	5.68573	0	6.76759	8.76768	16.0242	84.694	75.6783	90.1164	30.3189	46.9103	92.327
ENSGALG00000033683|PHOSPHO1	404.028	1.08224	2.38e-06	285.406	200.896	225.159	273.604	277.278	293.496	692.778	695.911	476.64	595.924	526.568	304.679
ENSGALG00000032405	508.457	1.10887	2.59e-06	436.008	288.077	369.565	336.446	201.657	301.086	814.585	565.942	681.844	737.064	464.412	904.804
ENSGALG00000003644	452.313	1.627	2.59e-06	250.652	191.42	200.458	263.936	203.849	216.748	365.421	331.504	1161.74	510.195	1115.29	616.539
ENSGALG00000005541|GJB1	106.632	1.61054	2.8e-06	48.4453	41.6954	40.8516	41.5723	42.7424	99.5187	103.726	156.292	157.432	243.597	188.814	114.896
ENSGALG00000000249|GH	48.6841	1.8379	3.49e-06	15.7974	7.58098	28.5011	30.9376	26.303	18.5543	67.5649	59.2265	70.5731	103.503	104.375	51.2928
ENSGALG00000015627|HAPLN1	145.754	8.68806	3.55e-06	0	0	0	0	4.38384	0	33.3066	33.7262	13.0289	878.204	12.9003	773.495
ENSGALG00000054655|ALPK2	26.1133	2.73007	4.84e-06	7.37211	6.63336	3.80015	8.70119	3.28788	10.9639	80.8875	19.7422	65.1444	21.9551	63.3289	21.543
ENSGALG00000010494|SLC5A9	952.748	1.54772	7.46e-06	273.821	439.697	542.471	353.848	784.707	519.521	1498.8	1168.08	2376.68	656.562	1062.52	1756.26
ENSGALG00000051518	305.354	1.58537	1.21e-05	209.579	166.782	132.055	148.887	140.283	118.073	383.502	245.954	339.836	391.01	1034.37	353.92
ENSGALG00000008514|DLL4	190.022	1.62933	1.28e-05	64.2427	95.7099	206.158	58.0079	55.894	76.7474	278.824	368.52	355.037	188.187	258.007	274.929
ENSGALG00000009608	1870.51	1.05359	1.89e-05	751.955	1592.01	1388.95	1337.08	812.106	1415.19	2896.73	2828.07	2778.41	2126.51	1647.72	2871.37
ENSGALG00000014935|GREB1L	2129.94	1.24416	1.91e-05	877.281	1486.82	1335.75	1750.87	626.889	1508.8	3450.57	3092.12	3100.87	3204.4	1586.74	3538.17
ENSGALG00000019114|CLDN10	5678.41	1.39737	1.97e-05	3231.09	2184.27	1828.82	2470.17	3082.94	5951.72	4905.59	6370.14	9448.11	12061.7	9645.93	6960.43
ENSGALG00000034967|GDPD5	67.7522	2.05049	2.16e-05	20.01	18.9524	17.1007	31.9044	13.1515	56.5064	111.339	189.196	123.774	115.003	66.8472	49.241
ENSGALG00000006375|TM4SF19	154.076	1.42948	2.27e-05	114.794	72.9669	92.1536	58.0079	48.2222	113.856	263.598	171.921	180.233	132.776	354.173	246.205
ENSGALG00000001916|SLIT3	861.832	1.63355	2.51e-05	373.871	300.396	790.431	546.241	277.278	232.772	1986.98	1767.75	1158.48	757.974	668.472	1481.33
ENSGALG00000054380	132.838	1.48457	2.57e-05	98.9969	46.4335	105.454	54.1407	42.7424	71.6872	266.453	138.195	263.835	109.775	215.787	180.551
ENSGALG00000006054|CALCA	530.05	1.28515	2.64e-05	437.061	316.506	397.116	300.674	207.136	192.29	1087.7	705.782	494.012	710.927	1026.16	485.229
ENSGALG00000027874|CHAC1	188.114	1.2403	2.68e-05	160.08	102.343	63.6525	141.153	113.98	90.2415	228.388	176.857	370.237	300.053	307.262	203.119
ENSGALG00000033260|ST3GAL5	1864.46	1.15115	3.45e-05	976.278	844.331	817.032	1456	923.894	1927.96	2557	2242.38	3129.1	2969.17	1565.63	2964.72
ENSGALG00000029469	18.0406	3.46758	3.78e-05	0	2.84287	3.80015	3.8672	7.67172	0	68.5165	20.5648	18.4576	49.1376	29.3189	12.3103
ENSGALG00000043103|PKNOX2	69.3769	1.53153	4.37e-05	33.7011	28.4287	33.2513	29.004	41.6465	48.0726	107.533	126.679	96.6308	157.868	36.3555	93.3528
ENSGALG00000053241	16.3753	4.83868	4.43e-05	3.15948	0	0	0	0	3.37351	16.1775	15.6292	4.34296	89.9114	43.392	20.5171
ENSGALG00000048149	4.90956	5.78024	4.91e-05	0	0	0	0	0	0	7.61295	16.4518	4.34296	16.7277	11.7276	2.05171
ENSGALG00000045264	4.03101	5.48977	5.19e-05	0	0	0	0	0	0	6.66133	5.75813	3.25722	8.36385	14.0731	10.2586
ENSGALG00000028172|WDR90	4097.73	1.01577	5.28e-05	3237.41	2128.36	3686.15	2641.29	1969.44	2608.57	7095.27	4169.71	3691.51	4438.07	7825.81	5681.19
ENSGALG00000034250|HS6ST2	1028.36	1.22394	5.81e-05	372.818	658.598	810.382	779.24	492.086	586.148	1642.49	1696.18	1742.61	1729.23	593.415	1237.18
ENSGALG00000026499|TNFRSF25	95.0958	1.65716	6.99e-05	66.349	27.481	43.7017	59.9415	46.0303	31.205	79.9359	73.2105	150.918	116.048	270.907	175.421
ENSGALG00000032098|ARTN	224.372	1.97411	7.24e-05	227.482	33.1668	47.5019	56.0743	104.116	78.4342	489.132	194.131	439.725	249.87	240.415	532.419
ENSGALG00000000067|SPR	1036.64	1.01252	8.6e-05	666.649	477.602	443.668	642.921	1134.32	758.197	1840.43	1264.32	1192.14	1411.4	1484.71	1123.31
ENSGALG00000030065|TENM3	4165.74	1.08658	0.000100465	2342.22	3167.9	3329.88	3001.91	1919.03	2242.54	7559.65	7177.92	3712.14	6775.76	2867.39	5892.51
ENSGALG00000037040	1295.39	1.2987	0.000100588	1192.18	560.045	636.525	673.859	767.172	662.895	1737.65	1743.89	1333.29	1273.4	3772.76	1191.02
ENSGALG00000005036|SH2D3C	207.306	1.15358	0.000110983	196.941	142.143	126.355	123.75	81.101	101.205	198.888	229.503	295.321	317.826	226.342	448.299
ENSGALG00000048937	56.411	1.75081	0.000120397	45.2858	23.6906	14.2506	19.336	19.7273	32.8918	110.388	117.63	38.0009	44.9557	118.448	92.327
ENSGALG00000052970	15.9603	4.78359	0.000125	0	0	6.65026	0	0	0	76.1295	26.3229	8.68592	24.0461	28.1462	21.543
ENSGALG00000015176	199.508	1.36967	0.00014871	152.708	128.877	71.2528	91.8459	164.394	59.8799	345.437	343.843	247.549	427.602	177.086	183.628
ENSGALG00000054185	51.2873	1.36435	0.000177195	40.02	23.6906	18.0507	23.2032	40.5505	26.9881	74.2262	66.6298	69.4873	38.6828	106.721	87.1977
ENSGALG00000031373|PADI3	8.73686	3.88531	0.000230602	3.15948	0	0	0	0	3.37351	31.4034	14.8066	7.60018	12.5458	17.5914	14.362
ENSGALG00000028608|BTC	284.901	1.6624	0.000258121	210.632	108.977	101.654	150.821	111.788	136.627	142.743	191.664	650.358	417.147	861.977	334.429
ENSGALG00000046755	54.8736	1.69885	0.000275951	51.6048	24.6382	9.50038	36.7384	18.6313	14.3374	110.388	62.5169	58.6299	97.2297	64.5016	109.767
ENSGALG00000031211|LBX2	16.4623	3.75996	0.000286939	6.31895	0	0	3.8672	0	3.37351	17.1291	3.29036	35.8294	35.5463	39.8737	52.3186
ENSGALG00000047208	529.184	1.11257	0.000292108	437.061	382.839	295.462	226.231	299.197	366.87	478.664	489.441	512.469	1201.26	981.598	679.116
ENSGALG00000017106|ATP8A2	3172.82	1.01087	0.000298599	2134.75	1913.25	1860.17	2320.32	1465.3	2933.27	4228.04	3581.56	4173.58	6382.66	2075.78	5005.15
ENSGALG00000054569	23.6182	3.62148	0.000304537	0	3.79049	5.70023	0	12.0556	0	60.9036	13.984	60.8014	70.0472	22.2824	33.8532
ENSGALG00000032419|STARD8	638.917	1.26037	0.000347142	436.008	393.263	250.81	391.554	307.965	478.196	360.663	1065.25	707.902	1643.5	669.644	962.252
ENSGALG00000016577|OTOF	57.7032	2.50747	0.000396957	14.7442	0	21.8509	38.672	13.1515	15.1808	82.7908	154.647	114.003	53.3195	36.3555	147.723
ENSGALG00000030115|WISP1	10.6848	3.38116	0.000401642	0	3.79049	3.80015	0	0	3.37351	12.371	13.984	19.5433	14.6367	10.5548	46.1635
ENSGALG00000053513	140.276	1.77917	0.000417203	93.7311	74.8622	67.4527	71.5431	39.4546	32.8918	534.809	113.517	192.176	85.7294	234.551	142.594
ENSGALG00000028444|TMEM178B	100.193	1.06958	0.000504755	47.3921	54.0145	84.5533	88.9455	41.6465	70.8438	143.694	109.405	193.262	153.686	93.8206	121.051
ENSGALG00000045584	233.227	1.49519	0.000539405	70.5616	127.929	146.306	118.916	134.803	134.097	129.42	237.729	386.523	680.608	171.223	460.609
ENSGALG00000038069|CCR8	28.7163	2.55428	0.000547065	6.31895	8.5286	19.9508	0	12.0556	3.37351	23.7905	35.3714	92.2879	48.0921	28.1462	66.6806
ENSGALG00000001780|PROC	29.1672	2.08134	0.000548433	12.6379	10.4238	15.2006	0	14.2475	14.3374	44.7261	41.9521	68.4016	37.6373	66.8472	23.5947
ENSGALG00000052589	80.5991	1.53132	0.000563195	57.9237	52.1192	22.8009	39.6387	18.6313	57.3497	166.533	157.115	47.7725	82.593	139.558	125.154
ENSGALG00000052009	118.133	1.59319	0.000608074	90.5716	26.5334	100.704	35.7716	50.4142	48.9159	215.066	154.647	136.803	164.14	320.163	73.8616
ENSGALG00000008741|PROKR1	166.52	1.44831	0.000609747	92.6779	125.086	98.8039	84.1115	30.6869	103.736	169.388	94.5979	276.864	277.052	392.874	252.36
ENSGALG00000031754|KCNG2	1115.05	1.16163	0.000632275	987.863	524.035	371.465	786.007	451.535	1012.05	859.311	1252.8	1375.63	2295.88	1766.17	1697.79
ENSGALG00000045901	88.4922	1.61178	0.000647968	88.4653	24.6382	25.651	20.3028	43.8384	59.0365	116.097	90.4849	134.632	243.597	87.9568	127.206
ENSGALG00000011687	406.262	1.11018	0.000649228	268.555	249.225	379.065	217.53	213.712	215.061	607.132	245.954	525.498	885.522	401.083	666.806
ENSGALG00000034297|TBX2	108.4	1.63259	0.000699479	108.475	82.4431	52.2521	22.2364	28.495	23.6146	232.195	125.856	134.632	135.913	129.003	225.688
ENSGALG00000050196	833.211	1.09761	0.000700489	567.652	538.249	798.982	492.101	234.535	552.413	1840.43	946.801	742.646	1090.44	917.096	1277.19
ENSGALG00000049886	6.92946	5.77318	0.000777392	0	0	0	0.966799	0	0	7.61295	3.29036	14.1146	0	46.9103	10.2586
ENSGALG00000009392|TLR5	113.986	1.65051	0.000782986	97.9437	19.9001	85.5034	66.7091	13.1515	47.2292	153.211	197.422	144.403	128.594	182.95	230.817
ENSGALG00000010747|FBLN5	46.7814	2.28181	0.000787665	28.4353	10.4238	20.9008	30.9376	0	5.06027	65.6617	53.4684	93.3736	101.412	80.9202	70.784
ENSGALG00000023909	672.299	1.33894	0.000788247	530.792	301.344	295.462	694.162	265.222	199.037	873.585	871.946	1018.42	1054.89	403.428	1559.3
ENSGALG00000006751|THY1	725.066	1.15212	0.000855005	563.44	473.811	444.618	509.503	380.298	328.074	537.664	415.408	1160.66	1559.86	1284.17	1043.29
ENSGALG00000009439|GPR85	15.7503	2.57036	0.000910453	9.47843	0	0	5.80079	4.38384	7.59041	25.6937	16.4518	23.8863	24.0461	31.6644	40.0084
ENSGALG00000023296|TAL1	311.09	2.19037	0.000966984	170.612	79.6003	62.7025	56.0743	38.3586	263.134	290.244	169.454	148.746	1340.31	718.9	394.954
ENSGALG00000050026	281.179	1.22079	0.00104483	314.894	150.672	165.307	153.721	109.596	118.916	351.147	262.406	214.976	382.646	588.724	561.143
ENSGALG00000054727	11.3493	1.89019	0.00106114	4.21263	7.58098	2.85011	3.8672	4.38384	5.90365	12.371	15.6292	30.4007	17.7732	11.7276	19.4912
ENSGALG00000053349	7.50909	5.4002	0.00108469	0	0	0	1.9336	0	0	39.968	12.3389	0	13.5913	5.86379	16.4137
ENSGALG00000043947	26.6427	2.35951	0.00109805	5.26579	3.79049	16.1506	12.5684	10.9596	3.37351	19.0324	21.3873	51.0298	29.2735	124.312	22.5688
ENSGALG00000016852|TNFSF13B	184.515	1.26291	0.00116267	98.9969	147.829	123.505	124.717	69.0455	86.868	108.484	213.873	351.78	463.148	181.777	244.154
ENSGALG00000047157	30.6674	1.84835	0.00117001	11.5847	18.0048	17.1007	17.4024	2.19192	13.4941	61.8552	58.4039	11.9431	51.2286	50.4286	54.3703
ENSGALG00000054354	133.935	1.50849	0.00119781	113.741	37.9049	88.3535	74.4435	50.4142	53.1328	125.614	78.1461	150.918	400.419	181.777	252.36
ENSGALG00000005589|SYNGR3	842.155	1.23982	0.0012823	269.609	761.888	767.63	546.241	367.147	293.496	1880.4	876.059	1725.24	784.111	833.83	1000.21
ENSGALG00000014659|C1R	180.445	1.1101	0.00135052	74.7742	105.186	138.705	146.953	121.652	98.6753	339.728	338.085	100.974	220.596	195.85	284.162
ENSGALG00000022875	315.457	2.37232	0.00139542	182.196	51.1716	40.8516	36.7384	49.3182	252.17	251.227	204.825	116.174	1285.94	1054.31	260.567
ENSGALG00000035094|CDH17	213.703	1.40105	0.00147719	205.366	73.9145	145.356	78.3107	160.01	42.1689	482.47	315.875	158.518	236.279	330.718	335.455
ENSGALG00000026955|DIRAS1	22.152	2.81411	0.00148054	0	10.4238	1.90008	0	4.38384	16.0242	22.8388	42.7747	55.3727	30.3189	38.701	43.0859
ENSGALG00000031895|SDK2	37.901	1.68403	0.00149547	13.6911	26.5334	6.65026	13.5352	14.2475	32.8918	63.7584	44.4199	115.088	47.0466	32.8372	44.1118
ENSGALG00000031776|NFASC	63.7189	1.36178	0.00150776	44.2327	63.4907	20.9008	36.7384	37.2626	11.8073	90.4037	67.4524	85.7734	75.2746	110.239	121.051
ENSGALG00000036189|ANGPT2	95.9627	2.71997	0.00157183	40.02	6.63336	66.5026	17.4024	7.67172	13.4941	62.8068	13.984	236.691	337.69	39.8737	308.782
ENSGALG00000054315	47.8288	1.49706	0.00175278	31.5948	30.3239	20.9008	10.6348	35.0707	21.9278	117.049	60.0491	40.1724	31.3644	77.402	97.4562
ENSGALG00000005408|BCO1	70.2697	1.38115	0.00179363	44.2327	22.7429	46.5518	41.5723	51.5101	27.8315	195.082	90.4849	76.0018	131.731	45.7375	69.7582
ENSGALG00000053916|ABCB1	64.2497	1.69998	0.00184684	50.5516	30.3239	22.8009	23.2032	16.4394	37.952	44.7261	37.8392	80.3447	220.596	73.8837	132.335
ENSGALG00000043829	326.3	1.80894	0.00188446	88.4653	148.777	193.808	144.053	119.46	174.579	196.033	162.05	292.064	639.834	231.033	1525.45
ENSGALG00000032588|ARPC1B	193.279	1.0335	0.00202763	162.186	110.872	152.006	125.684	80.0051	129.88	142.743	158.76	366.98	375.328	245.106	269.8
ENSGALG00000032746|ENPP2	52.5881	1.97413	0.00203238	52.6579	34.1144	8.55034	20.3028	3.28788	9.27716	55.1939	87.1946	112.917	118.139	58.6379	70.784
ENSGALG00000016500|FKBP1B	67.0962	1.57169	0.00208038	46.339	41.6954	19.0008	24.17	35.0707	36.2653	40.9196	35.3714	194.347	125.458	92.6478	113.87
ENSGALG00000039209|WIF1	219.349	1.12822	0.00214407	206.419	102.343	92.1536	92.8127	104.116	227.712	207.453	254.18	324.636	292.735	493.731	233.895
ENSGALG00000016222|NDP	22.3541	3.41943	0.00218596	0	7.58098	11.4005	3.8672	0	0	60.9036	37.0166	27.1435	86.7749	5.86379	27.6981
ENSGALG00000009274|HOXD12	49.8147	1.40634	0.00222089	44.2327	33.1668	17.1007	18.3692	26.303	24.458	39.968	41.9521	84.6877	96.1842	123.139	48.2152
ENSGALG00000015895|HTR1B	1367.85	1.11132	0.0022655	1223.77	681.34	571.923	966.799	539.212	1210.25	1450.27	1453.52	1766.5	3793	1311.14	1446.46
ENSGALG00000030712|COL2A1	804.886	1.75137	0.00226975	780.39	261.544	84.5533	603.282	203.849	278.315	1130.52	723.879	399.552	2075.28	2071.09	1046.37
ENSGALG00000051152	40.9629	1.77638	0.00232291	14.7442	15.162	9.50038	23.2032	10.9596	37.1087	57.0971	36.194	58.6299	103.503	18.7641	106.689
ENSGALG00000047033	68.0756	1.33539	0.00258702	49.4984	18.9524	65.5526	23.2032	23.0152	51.4461	158.92	84.7268	90.1164	107.685	83.2658	60.5255
ENSGALG00000046907	41.909	1.07953	0.0025962	34.7542	25.5858	37.0515	20.3028	21.9192	21.9278	81.8392	33.7262	55.3727	53.3195	50.4286	66.6806
ENSGALG00000010928	47.1803	3.59152	0.0026552	2.10632	0	0	17.4024	24.1111	0	153.211	125.856	46.6868	51.2286	121.967	23.5947
ENSGALG00000054079	11.1964	2.64209	0.00281766	0	3.79049	3.80015	7.73439	3.28788	0	25.6937	22.2099	7.60018	31.3644	17.5914	11.2844
ENSGALG00000004610|SH2B3	108.353	1.60486	0.00283965	22.1163	87.1813	59.8524	29.9708	54.798	67.4703	90.4037	75.6783	145.489	366.964	87.9568	212.352
ENSGALG00000011671|SLC15A2	5.36833	4.45228	0.00290145	0	0	0	0	0	2.53014	9.51618	4.11295	17.3718	13.5913	15.2458	2.05171
ENSGALG00000044797	47.7031	1.7442	0.00311367	44.2327	22.7429	13.3005	16.4356	7.67172	26.9881	54.2422	39.4843	115.088	74.2291	131.349	26.6722
ENSGALG00000007972|TRPC5	34.0818	3.02316	0.00311866	7.37211	7.58098	7.6003	7.73439	0	14.3374	141.791	78.1461	43.4296	0	52.7741	48.2152
ENSGALG00000014128|A4GALT	284.381	1.07744	0.00319147	241.173	203.739	160.556	170.157	193.985	128.194	216.969	511.651	482.068	417.147	152.458	534.471
ENSGALG00000040842|HSPB2	44.6237	1.82417	0.00329305	12.6379	15.162	28.5011	21.2696	25.2071	15.1808	89.4521	51.0006	186.747	33.4554	28.1462	28.7239
ENSGALG00000012055	60.2223	1.32895	0.00350914	24.2226	25.5858	38.9515	58.0079	27.399	31.205	61.8552	28.7907	122.689	108.73	84.4385	110.792
ENSGALG00000052264	12.985	4.47589	0.00356646	0	3.79049	2.85011	0	0	0	0	5.75813	62.9729	30.3189	31.6644	18.4654
ENSGALG00000015053|GLDC	131.718	1.44308	0.00356943	171.665	68.2288	16.1506	59.9415	38.3586	70.8438	211.259	161.228	182.404	190.278	220.478	189.783
ENSGALG00000011274|DCN	1964.56	1.25704	0.00357341	1526.03	1142.83	1184.7	1667.73	410.985	1021.33	1321.8	1255.27	3331.05	4645.07	3603.88	2464.1
ENSGALG00000002326	258.295	1.54588	0.00368484	61.0832	132.667	216.609	79.2775	97.5404	203.254	441.551	383.327	394.123	650.289	63.3289	376.489
ENSGALG00000016455|GREB1	43.5556	2.29239	0.00374389	21.0632	9.47622	22.8009	31.9044	0	3.37351	30.4518	77.3235	86.8592	98.2752	37.5282	103.611
ENSGALG00000002167|PATL2	91.0087	1.5598	0.0039336	51.6048	23.6906	51.302	18.3692	51.5101	80.1209	276.921	123.389	42.3438	148.458	87.9568	136.439
ENSGALG00000004209|ELFN1	20.2277	3.74419	0.0039446	0	0	4.75019	0	0	11.8073	56.1455	44.4199	4.34296	65.8653	16.4186	38.9825
ENSGALG00000054358	33.8778	1.48315	0.00409973	6.31895	30.3239	21.8509	19.336	8.76768	20.2411	62.8068	54.291	26.0578	55.4105	29.3189	71.8099
ENSGALG00000032143|CRISPLD2	47.6743	1.18554	0.00424823	25.2758	36.0096	28.5011	29.004	25.2071	30.3616	73.2746	23.8551	51.0298	100.366	60.9834	88.2235
ENSGALG00000032066	36.6203	1.6176	0.00430304	24.2226	14.2143	14.2506	29.9708	6.57576	18.5543	57.0971	32.9036	80.3447	82.593	63.3289	15.3878
ENSGALG00000003699|EBF1	16.1662	2.50145	0.00450318	0	9.47622	0	11.6016	5.4798	2.53014	22.8388	14.8066	30.4007	46.0012	21.1096	29.7498
ENSGALG00000049421	87.2384	1.25035	0.00456848	20.01	82.4431	53.2021	58.0079	31.7828	64.0968	138.936	157.937	130.289	134.867	48.083	127.206
ENSGALG00000002763|FRZB	943.654	1.28292	0.0048436	641.373	609.321	684.027	540.441	352.899	469.762	445.357	452.425	2049.88	2386.83	1397.93	1293.6
ENSGALG00000031423|DMRTA2	49.2074	1.2136	0.00579693	34.7542	30.3239	15.2006	18.3692	37.2626	42.1689	113.243	82.259	47.7725	38.6828	75.0565	55.3962
ENSGALG00000041834|AEBP1	249.182	1.06792	0.00598597	239.067	184.786	219.459	107.315	124.939	90.2415	199.84	237.729	452.753	373.237	234.551	526.264
ENSGALG00000015253|COL8A1	130.627	1.3762	0.00620985	40.02	36.9573	86.4534	106.348	78.9091	86.868	134.178	58.4039	366.98	261.37	165.359	145.671
ENSGALG00000000806|LINGO3	14.2553	3.62641	0.00627999	5.26579	0	7.6003	0	0	0	53.2906	10.6937	20.6291	55.4105	5.86379	12.3103
ENSGALG00000007646	298.844	3.66626	0.00630359	65.2958	7.58098	152.006	25.1368	0	11.8073	253.13	28.7907	749.16	1348.67	87.9568	856.589
ENSGALG00000026238|gga-mir-6635-3	6.62708	2.58724	0.00642109	1.05316	1.89524	1.90008	2.9004	0	3.37351	5.70971	7.40331	5.4287	9.40933	11.7276	28.7239
ENSGALG00000033522	52.4573	1.36346	0.00647456	36.8605	18.9524	32.3013	45.4395	27.399	15.1808	41.8712	27.1455	96.6308	117.094	92.6478	77.965
ENSGALG00000015077|ARHGAP31	44.4069	1.99712	0.00650832	23.1695	14.2143	34.2014	15.4688	4.38384	15.1808	31.4034	23.0325	49.944	158.913	23.4551	139.516
ENSGALG00000034427|SCN4A	17.32	4.16317	0.0065546	6.31895	4.73811	0	0	0	0	12.371	35.3714	30.4007	65.8653	52.7741	0
ENSGALG00000008072|CHRDL1	164.266	1.23909	0.00693457	114.794	72.0193	151.056	100.547	29.5909	118.073	140.839	129.147	270.349	328.281	167.704	348.791
ENSGALG00000043925	68.0064	1.11397	0.00722286	34.7542	38.8525	82.6533	25.1368	29.5909	46.3858	71.3714	55.9361	121.603	99.3207	83.2658	127.206
ENSGALG00000045684	360.54	1.92285	0.00804691	362.286	59.7002	233.709	127.617	17.5354	102.049	340.679	102.001	477.725	1236.8	576.997	689.375
ENSGALG00000029502|CLIC2	118.938	1.40182	0.00857952	122.166	33.1668	97.8539	41.5723	40.5505	56.5064	72.323	92.1301	163.947	360.691	160.668	185.68
ENSGALG00000011740|MGP	678.103	1.05222	0.00882402	308.575	257.753	554.822	629.386	408.793	487.473	490.083	665.476	887.049	1598.54	1348.67	500.617
ENSGALG00000030007	19.8488	1.31644	0.00903172	17.9037	6.63336	5.70023	10.6348	7.67172	19.3977	22.8388	25.5003	24.972	26.137	41.0465	29.7498
ENSGALG00000034118|SOX18	52.8295	2.0025	0.00952809	41.0732	3.79049	35.1514	22.2364	18.6313	5.90365	63.7584	13.984	90.1164	142.185	42.2193	154.904
ENSGALG00000010379|SNCA	21.283	1.73539	0.0100303	8.42527	10.4238	9.50038	4.83399	7.67172	17.7109	10.4678	22.2099	42.3438	31.3644	75.0565	15.3878
ENSGALG00000033039|ENG	288.518	2.02465	0.0100761	298.044	29.3763	176.707	91.8459	23.0152	64.0968	167.485	64.9846	535.27	1008.89	313.126	689.375
ENSGALG00000016815	28.7954	1.56008	0.0103238	7.37211	14.2143	32.3013	11.6016	10.9596	10.9639	39.0163	39.4843	41.2581	16.7277	29.3189	92.327
ENSGALG00000049363	14.2878	1.90952	0.0104477	5.26579	4.73811	5.70023	4.83399	4.38384	10.9639	35.2099	12.3389	14.1146	33.4554	3.51827	36.9308
ENSGALG00000008890|ADGRL4	45.2779	2.23201	0.0105233	43.1795	3.79049	20.9008	13.5352	2.19192	11.8073	32.355	12.3389	89.0306	124.412	32.8372	156.956
ENSGALG00000054648	15.8924	1.61744	0.0106902	10.5316	10.4238	1.90008	7.73439	4.38384	11.8073	27.5969	25.5003	7.60018	30.3189	21.1096	31.8015
ENSGALG00000005503|WFDC1	25.7567	2.04166	0.0108013	17.9037	4.73811	12.3505	12.5684	4.38384	8.43378	13.3227	13.984	81.4305	78.4111	8.2093	53.3445
ENSGALG00000052753	47.397	1.03949	0.0108113	27.3821	32.2192	49.402	31.9044	19.7273	25.3014	65.6617	46.8876	85.7734	93.0478	34.01	57.4479
ENSGALG00000000745|SLC26A9	163.733	1.00187	0.0113132	70.5616	96.6575	102.604	136.319	63.5657	183.856	136.081	185.905	230.177	369.055	148.94	241.076
ENSGALG00000047994	6.61854	4.668	0.0124773	3.15948	0	0	0	0	0	0	12.3389	4.34296	19.8641	5.86379	33.8532
ENSGALG00000015247|GPR161	44.1745	1.14178	0.0128292	17.9037	13.2667	47.5019	35.7716	23.0152	27.8315	73.2746	60.8717	60.8014	54.365	29.3189	86.1718
ENSGALG00000000277|GnRH-I	30.44	1.33711	0.0128842	25.2758	5.68573	18.0507	19.336	17.5354	17.7109	28.5485	50.178	21.7148	39.7283	85.6113	35.9049
ENSGALG00000052070	9.79529	2.03506	0.0128943	4.21263	6.63336	2.85011	6.76759	0	2.53014	24.7421	11.5163	17.3718	9.40933	5.86379	25.6464
ENSGALG00000038162|FAM26E	26147.9	1.09621	0.0129332	7843.92	10503.4	8912.3	26275.7	12645.2	33813.6	58807.1	32271.9	34004.3	35029.9	30526.9	23141.2
ENSGALG00000008949|ADRB1	36.3236	1.76039	0.0130197	16.8505	18.0048	4.75019	7.73439	7.67172	43.8557	53.2906	27.9681	22.8005	112.912	65.6744	54.3703
ENSGALG00000042411|GASK1B	41.7195	2.91328	0.013187	27.3821	0	2.85011	25.1368	0	3.37351	33.3066	13.1614	133.546	147.413	29.3189	85.146
ENSGALG00000010258|LTBP2	80.808	1.36423	0.0133824	32.6479	33.1668	43.7017	103.447	17.5354	40.4822	194.13	38.6617	146.575	100.366	118.448	100.534
ENSGALG00000035635|ACVRL1	101.639	2.45703	0.0140363	98.9969	0	51.302	19.336	6.57576	11.8073	62.8068	36.194	171.547	359.645	182.95	218.507
ENSGALG00000041555|COL1A1	399.19	1.51714	0.0140499	343.33	81.4955	325.863	286.172	62.4697	140.844	207.453	195.776	805.619	1099.85	435.093	806.322
ENSGALG00000054264	9.27635	2.56898	0.0144169	0	2.84287	2.85011	2.9004	7.67172	0	20.9356	20.5648	2.17148	19.8641	22.2824	9.2327
ENSGALG00000029047|TMEM204	79.8874	2.13675	0.0154107	76.8806	12.3191	55.1022	18.3692	6.57576	8.43378	50.4358	13.984	138.975	342.918	96.1661	138.49
ENSGALG00000052371	387.815	1.87451	0.0156308	7.37211	302.292	153.906	21.2696	209.328	302.773	666.133	224.567	629.729	529.013	605.143	1002.26
ENSGALG00000008747|ITGA8	92.1751	1.73169	0.0157228	58.9769	63.4907	33.2513	62.8419	4.38384	32.8918	100.872	42.7747	173.718	243.597	41.0465	248.257
ENSGALG00000018702	69.3088	1.71207	0.0157228	24.2226	17.0572	39.9016	29.004	8.76768	75.0607	41.8712	68.275	64.0586	308.417	66.8472	88.2235
ENSGALG00000030029	72.3365	3.00429	0.0157228	71.6148	8.5286	12.3505	3.8672	0	0	99.9199	120.098	20.6291	44.9557	375.282	110.792
ENSGALG00000052704	28.9891	1.51629	0.0159141	26.329	11.3715	8.55034	22.2364	5.4798	16.0242	67.5649	19.7422	27.1435	19.8641	69.1927	54.3703
ENSGALG00000043287|CAV1	112.389	1.66051	0.0163588	78.9869	41.6954	32.3013	73.4767	16.4394	80.9643	38.0647	67.4524	200.862	336.645	66.8472	314.938
ENSGALG00000036806|GDF11	12.5624	2.77796	0.0167673	12.6379	2.84287	0	3.8672	0	0	17.1291	11.5163	14.1146	37.6373	14.0731	36.9308
ENSGALG00000048060	22.8898	1.23682	0.0172218	9.47843	10.4238	29.4512	10.6348	14.2475	7.59041	36.1615	20.5648	41.2581	33.4554	23.4551	37.9566
ENSGALG00000020316|IL13RA2	166.036	1.09517	0.0175071	220.11	66.3336	53.2021	80.2443	70.1414	145.061	118.001	194.954	261.663	220.596	335.409	226.714
ENSGALG00000016224|MAOA	236.068	1.45093	0.0175695	143.23	167.729	132.055	109.248	97.5404	108.796	318.792	110.227	200.862	1117.62	175.914	150.801
ENSGALG00000040807|DMTN	90.9921	1.4466	0.018897	58.9769	22.7429	38.0015	37.7052	49.3182	86.0246	64.71	41.9521	66.2301	318.872	185.296	122.077
ENSGALG00000042079|NID1	124.967	1.83745	0.0199188	109.528	23.6906	60.8024	46.4063	24.1111	63.2534	52.339	23.8551	226.92	604.288	104.375	160.033
ENSGALG00000055075|FMNL3	71.4898	1.47044	0.0204548	76.8806	13.2667	45.6018	52.2071	14.2475	25.3014	62.8068	37.0166	127.032	166.231	68.0199	169.266
ENSGALG00000003433|DPEP2	19.7816	1.75792	0.0204548	6.31895	11.3715	9.50038	9.66799	0	16.8676	26.6453	9.04849	22.8005	38.6828	35.1827	51.2928
ENSGALG00000031177	27.3028	1.38746	0.0210042	27.3821	19.9001	6.65026	9.66799	6.57576	20.2411	25.6937	36.194	26.0578	65.8653	59.8106	23.5947
ENSGALG00000019063|MMP10	107.737	1.32828	0.0211615	115.847	39.8001	41.8017	41.5723	36.1667	92.7716	63.7584	57.5813	245.377	284.371	138.385	135.413
ENSGALG00000027036|PKIB	14.1869	2.61232	0.0214943	0	0	6.65026	7.73439	0	9.27716	19.0324	9.04849	43.4296	40.7738	11.7276	22.5688
ENSGALG00000016262|XK	7.14593	3.72698	0.0215868	4.21263	1.89524	0	0	0	0	25.6937	4.93554	0	18.8187	19.9369	10.2586
ENSGALG00000054259	41.6254	1.47351	0.0217464	40.02	22.7429	18.0507	17.4024	19.7273	14.3374	46.6293	61.6943	24.972	46.0012	165.359	22.5688
ENSGALG00000039269|RNF213	1540.33	1.20836	0.021803	1290.12	1160.84	638.425	755.07	807.722	931.09	6317.79	1330.13	804.533	1821.23	1267.75	1359.26
ENSGALG00000009270|HOXD10	8.865	2.96483	0.0219622	8.42527	3.79049	0	0	0	0	14.2743	9.87108	9.77166	24.0461	10.5548	25.6464
ENSGALG00000005483|CDH13	86.0771	1.13862	0.0220788	78.9869	37.9049	76.003	47.3731	38.3586	43.8557	75.1778	39.4843	143.318	204.914	84.4385	163.111
ENSGALG00000012163|BDNF	44.5858	2.17134	0.0225466	8.42527	7.58098	0	16.4356	8.76768	55.663	59.0003	112.695	135.717	71.0927	17.5914	42.0601
ENSGALG00000047577	7.76752	3.30061	0.0227594	1.05316	0	0	0	3.28788	4.21689	17.1291	9.04849	33.6579	10.4548	0	14.362
ENSGALG00000050334	123.367	1.11444	0.0227671	145.336	98.5527	25.651	44.4727	51.5101	102.049	144.646	113.517	257.32	205.96	155.977	135.413
ENSGALG00000011855|RHOJ	33.7752	2.17356	0.0229375	33.7011	3.79049	21.8509	5.80079	0	8.43378	34.2583	20.5648	81.4305	92.0023	15.2458	88.2235
ENSGALG00000017091|FLT1	43.8809	2.14236	0.023295	38.9669	7.58098	21.8509	15.4688	3.28788	10.1205	16.1775	7.40331	49.944	184.005	28.1462	143.62
ENSGALG00000013081|VWC2	53.2244	3.02557	0.0235947	17.9037	12.3191	21.8509	5.80079	4.38384	7.59041	93.2586	13.984	16.2861	442.238	0	3.07757
ENSGALG00000043234|HBA1	3222.37	1.93614	0.0241178	2552.86	955.203	477.869	517.237	553.46	2954.35	1612.99	1789.96	1856.61	13764.8	7124.5	4508.63
ENSGALG00000029378|ITGA9	21.4687	2.23529	0.0245942	18.9569	7.58098	11.4005	3.8672	0	3.37351	23.7905	15.6292	44.5153	46.0012	3.51827	78.9908
ENSGALG00000014736	56.1492	1.99074	0.0248901	14.7442	5.68573	10.4504	27.0704	24.1111	53.1328	15.2259	18.9196	201.948	211.187	49.2558	42.0601
ENSGALG00000013022|CACNA1C	3.65554	4.32978	0.0253688	0	1.89524	0	0	0	0	2.85485	9.04849	4.34296	4.18192	0	21.543
ENSGALG00000035153|STX3	45.9257	1.168	0.025704	41.0732	18.9524	19.0008	44.4727	25.2071	21.0845	20.9356	79.7913	56.4585	48.0921	111.412	64.6289
ENSGALG00000006563|SEMA3D	46.7509	1.45188	0.0257441	11.5847	17.0572	38.9515	22.2364	18.6313	41.3255	23.7905	32.9036	84.6877	157.868	34.01	77.965
ENSGALG00000030096	20.1012	2.7719	0.0260195	12.6379	7.58098	0	10.6348	0	0	9.51618	9.87108	76.0018	50.1831	42.2193	22.5688
ENSGALG00000040832|CFD	262.976	1.07133	0.0262151	368.605	107.081	137.755	164.356	88.7727	150.965	229.34	167.808	345.265	581.287	302.571	511.902
ENSGALG00000012454|CYTH4	27.9342	1.25007	0.0264149	28.4353	11.3715	23.7509	7.73439	15.3434	12.6507	23.7905	38.6617	17.3718	47.0466	68.0199	41.0342
ENSGALG00000006409|PODXL	776.436	1.86376	0.0270529	782.497	30.3239	405.666	362.55	122.748	304.46	702.294	369.343	1176.94	2791.43	743.528	1525.45
ENSGALG00000047018	10.2673	2.66417	0.0270737	6.31895	0	6.65026	3.8672	0	0	5.70971	21.3873	34.7437	6.27289	26.9734	11.2844
ENSGALG00000051142|FAM180B	15.308	1.181	0.0277045	14.7442	5.68573	7.6003	15.4688	4.38384	8.43378	21.8872	23.0325	19.5433	17.7732	16.4186	28.7239
ENSGALG00000005958	443.529	1.0983	0.0290334	127.432	155.41	514.92	325.811	238.919	331.448	545.277	523.99	532.012	638.789	1190.35	197.99
ENSGALG00000004734	11.93	2.99648	0.0294483	0	0	7.6003	4.83399	0	3.37351	5.70971	4.93554	4.34296	67.9563	10.5548	33.8532
ENSGALG00000034788|PHLDA1	322.085	1.15119	0.0296791	150.602	138.353	209.958	216.563	249.879	234.459	278.824	198.244	809.962	849.976	121.967	406.239
ENSGALG00000047089	72.0873	1.52213	0.03112	23.1695	26.5334	50.352	72.5099	23.0152	27.8315	297.856	46.0651	34.7437	111.866	35.1827	115.922
ENSGALG00000014645|MEF2C	8.17393	2.98826	0.0322301	5.26579	0	0	5.80079	0	0	17.1291	7.40331	3.25722	16.7277	11.7276	30.7757
ENSGALG00000038458|LOXL1	92.3126	1.28578	0.0329579	63.1895	30.3239	61.7524	70.5763	9.86364	86.0246	75.1778	60.0491	142.232	249.87	99.6844	159.008
ENSGALG00000015101|BNC2	24.1619	1.6352	0.0331083	20.01	3.79049	6.65026	5.80079	21.9192	12.6507	22.8388	13.984	43.4296	51.2286	11.7276	75.9133
ENSGALG00000052964	86.3367	1.9014	0.0334673	25.2758	41.6954	70.3028	42.5391	0	38.7954	164.63	117.63	130.289	83.6385	17.5914	303.653
ENSGALG00000052767	116.471	2.25271	0.0338868	61.0832	47.3811	0	29.004	15.3434	89.3981	29.5002	57.5813	43.4296	546.786	328.372	149.775
ENSGALG00000041634|ACTG2	96.7907	2.12863	0.0339046	126.379	9.47622	43.7017	21.2696	8.76768	6.74703	44.7261	18.9196	251.892	305.28	42.2193	282.11
ENSGALG00000002546|COL5A1	81.9539	1.2773	0.0340378	71.6148	25.5858	43.7017	70.5763	24.1111	51.4461	49.4841	35.3714	170.461	153.686	75.0565	212.352
ENSGALG00000012732|PHACTR1	84.9692	1.26856	0.0343015	45.2858	62.5431	25.651	49.3067	23.0152	92.7716	65.6617	51.8232	129.203	279.143	68.0199	127.206
ENSGALG00000052425|BATF3	31.6508	1.33122	0.0354707	28.4353	15.162	35.1514	3.8672	15.3434	10.1205	27.5969	36.194	24.972	57.5014	59.8106	65.6547
ENSGALG00000014203|PARVG	29.8484	1.21989	0.0358408	40.02	15.162	13.3005	17.4024	10.9596	10.9639	49.4841	22.2099	33.6579	74.2291	24.6279	46.1635
ENSGALG00000007714|NMUR1	10.8737	2.5712	0.0370243	4.21263	0	0	3.8672	6.57576	4.21689	19.0324	16.4518	24.972	0	31.6644	19.4912
ENSGALG00000042723	7.7315	1.98297	0.0371306	0	4.73811	4.75019	1.9336	1.09596	5.90365	20.9356	4.93554	7.60018	7.31837	22.2824	11.2844
ENSGALG00000047152|HBBA	3144.07	1.77951	0.03719	2665.54	1029.12	511.12	557.843	624.697	3122.19	1410.3	2247.32	1883.76	13568.3	6067.85	4040.84
ENSGALG00000054749	7.95671	2.86279	0.0386482	0	6.63336	0	4.83399	0	0	15.2259	2.46777	19.5433	16.7277	18.7641	11.2844
ENSGALG00000009755|LRIG3	19.9502	1.68845	0.0386787	7.37211	19.9001	5.70023	0	6.57576	16.8676	26.6453	23.8551	30.4007	42.8647	46.9103	12.3103
ENSGALG00000051795	17.5926	1.29834	0.0390027	7.37211	7.58098	11.4005	3.8672	7.67172	22.7712	29.5002	28.7907	11.9431	17.7732	31.6644	30.7757
ENSGALG00000050417	24.0757	1.99167	0.0393464	18.9569	0	14.2506	4.83399	9.86364	10.1205	13.3227	11.5163	81.4305	16.7277	83.2658	24.6205
ENSGALG00000038747|TM4SF18	31.0385	1.32484	0.0393464	24.2226	28.4287	26.6011	7.73439	14.2475	5.06027	31.4034	23.0325	45.6011	89.9114	43.392	32.8274
ENSGALG00000045096	224.855	1.19999	0.0397319	129.538	169.624	132.055	203.028	126.035	58.1931	809.827	124.211	420.181	178.777	180.605	166.189
ENSGALG00000049965	126.523	1.00557	0.039751	153.761	105.186	60.8024	21.2696	77.8132	86.0246	118.952	122.566	145.489	242.552	165.359	218.507
ENSGALG00000004286|COL13A1	17.738	2.3739	0.0409538	22.1163	2.84287	3.80015	5.80079	0	0	13.3227	6.58072	28.2292	55.4105	39.8737	34.8791
ENSGALG00000039826|CNGA3	53.3861	1.40478	0.0410569	22.1163	26.5334	48.4519	29.004	35.0707	14.3374	34.2583	42.7747	36.9151	147.413	177.086	26.6722
ENSGALG00000053730	12.953	1.67114	0.0417702	7.37211	12.3191	3.80015	3.8672	1.09596	8.43378	28.5485	3.29036	16.2861	27.1825	25.8007	17.4395
ENSGALG00000035945	65.3365	1.21354	0.0428771	38.9669	20.8477	38.9515	43.5059	48.2222	45.5424	27.5969	47.7102	68.4016	214.324	132.522	57.4479
ENSGALG00000026989|HOXA7	24.8028	1.37481	0.0443242	21.0632	7.58098	9.50038	15.4688	8.76768	20.2411	8.56456	17.2744	41.2581	72.1382	31.6644	44.1118
ENSGALG00000030151|LUZP2	19.2594	2.43329	0.0448791	4.21263	0	0	9.66799	0	21.9278	36.1615	18.9196	23.8863	44.9557	37.5282	33.8532
ENSGALG00000001431|GUCA1A	4.61494	3.44953	0.044968	0	2.84287	0	0	0	1.68676	0	12.3389	11.9431	17.7732	4.69103	4.10342
ENSGALG00000003025	30.7657	1.0352	0.0456034	10.5316	20.8477	25.651	23.2032	18.6313	21.9278	54.2422	23.0325	33.6579	77.3656	37.5282	22.5688
ENSGALG00000013244|ABCC9	36.3628	2.37388	0.0456141	29.4884	5.68573	17.1007	18.3692	0	0	43.7744	15.6292	77.0875	125.458	9.38206	94.3787
ENSGALG00000028016	11.6721	1.76102	0.0457386	11.5847	5.68573	2.85011	6.76759	0	5.06027	16.1775	23.0325	10.8574	39.7283	7.03654	11.2844
ENSGALG00000038540|ZBTB32	65.4774	1.12987	0.0471706	94.7843	51.1716	18.0507	33.838	13.1515	35.4219	61.8552	64.9846	117.26	126.503	93.8206	74.8874
ENSGALG00000014603|C1S	61.1811	1.17523	0.0471706	38.9669	40.7478	27.5511	73.4767	25.2071	19.3977	59.0003	60.0491	56.4585	213.278	49.2558	70.784
ENSGALG00000024449|RAMP2	101.371	1.17553	0.0473004	126.379	36.9573	38.0015	42.5391	52.6061	76.7474	72.323	41.1295	136.803	233.142	120.794	239.024
ENSGALG00000004960|FBN1	224.214	1.15491	0.0476905	269.609	70.1241	194.758	161.455	38.3586	99.5187	165.582	192.486	402.809	541.559	166.532	387.773
ENSGALG00000008141	72.3295	1.56936	0.0482058	82.1464	10.4238	35.1514	50.2735	4.38384	36.2653	51.3874	23.0325	102.06	156.822	147.767	168.24
ENSGALG00000054718|FLNA	41.3681	1.46151	0.048326	21.0632	25.5858	36.1014	15.4688	15.3434	18.5543	30.4518	12.3389	60.8014	108.73	17.5914	134.387
ENSGALG00000003126|ERBB4	107.594	1.57965	0.0488986	28.4353	149.724	36.1014	71.5431	9.86364	27.8315	65.6617	109.405	254.063	315.735	34.01	188.757
ENSGALG00000001256|NLRC5	187.851	1.02397	0.0492596	156.921	103.291	218.509	88.9455	43.8384	131.567	393.018	250.89	106.402	384.737	136.04	240.05
ENSGALG00000028284|PTX3	296.126	1.01777	0.0492644	266.449	157.305	96.9038	100.547	164.394	388.797	237.905	323.278	465.782	794.565	340.1	217.481
ENSGALG00000054048	178.55	1.19194	0.0494296	27.3821	124.139	156.756	145.02	112.884	86.0246	146.549	162.05	235.605	524.831	71.5382	349.817
