# Supplementary material for: Identification of crucial genes and metabolites regulating the eggshell brownness in chicken
Source: BMC Genomics. 2022 Nov 21;23:761. doi: 10.1186/s12864-022-08987-7 (PMC9677642; doi:10.1186/s12864-022-08987-7)
Supplement: Supplementary file 3 — Additional file 3: Table S2. Differentially upregulated genes in DBS group at 22 h compared with 4 h following oviposition. [file 12864_2022_8987_MOESM3_ESM.xls]

## Sheet: Sheet1
Table S2. Differentially upregulated genes in DBS group at 22 h compared with 4 h following oviposition
Gene	baseMean	log2FoldChange	padj	DBS_4H_1	DBS_4H_2	DBS_4H_3	DBS_4H_4	DBS_4H_5	DBS_4H_6	DBS_22H_2	DBS_22H_3	DBS_22H_4	DBS_22H_5	DBS_22H_6
ENSGALG00000013635|SCAF8	2830.55	1.24176	1.98e-18	1418.53	2106.61	1820.69	1757.29	1551.68	1825.13	3680.93	4988.76	3693.04	4038.92	4254.46
ENSGALG00000003819	1248.86	1.20999	5.77e-17	688.568	725.286	828.331	673.735	811.369	963.671	2146.25	1668.95	1563.38	1916.43	1751.53
ENSGALG00000005781|ARFGAP1	5881.69	1.48031	1.49e-15	2289.84	3732.12	3904.73	3719.02	2458.5	3352.57	7672.22	9611.13	10572.9	7816.14	9569.4
ENSGALG00000006889|TMC7	10743.3	1.07914	3.29e-15	7106.79	7205.48	8335.25	6435.33	7192.02	6533.17	13145.5	13268.6	18572.1	16814.1	13567.8
ENSGALG00000005000|COMTD1	1048.49	1.60654	1.12e-14	633.038	488.384	383.638	551.069	561.065	643.259	1097.18	1461.27	2068.55	1726.85	1919.08
ENSGALG00000006361|NEU4	109.417	3.4502	1.4e-14	16.1541	10.0228	11.8463	28.808	25.4547	26.7686	264.559	133.133	281.103	323.526	82.2167
ENSGALG00000032544|ALDH5A1	5111.85	1.02645	2.83e-14	3493.32	3411.4	3239.51	3791.5	2938.96	3969.87	5748.16	8017.8	7876.99	6392.21	7350.59
ENSGALG00000008551|CRELD2	4906.96	1.06563	3.77e-14	3119.76	3046.02	3258.65	2740.48	3886.09	3618.63	5444.66	7319.11	6468.42	7344.24	7730.45
ENSGALG00000014773|ERBIN	6401.14	1.684	4.51e-14	2229.26	3709.35	3854.61	3217.2	2646.23	3488.85	5968.05	12840.4	10594.3	10139.5	11724.7
ENSGALG00000011621|IGF2R	16479.2	1.63797	4.62e-14	6968.47	8616.87	10069.4	8112.7	7065.81	9609.13	21700.7	33224.6	16390.5	24168.6	35343.8
ENSGALG00000014355|STIM2	3223.07	1.27238	1.71e-13	1627.52	1835.99	2651.75	1716.4	1822.13	2112.29	4967.08	5557.5	3575.91	4842.59	4744.63
ENSGALG00000006354|GAL3ST2	530.554	3.62282	2.67e-13	32.3082	39.18	81.1017	86.424	216.365	63.2713	782.226	1069.32	1962.63	1089.07	414.206
ENSGALG00000007144|SIK3	1898.33	1.01593	3.05e-13	1096.46	1294.76	1642.08	1351.19	1036.22	1354.66	2527.63	2509.29	2672.51	2620.15	2776.64
ENSGALG00000011220|SLC25A29	7579.62	1.66298	4.77e-13	5149.11	3043.29	4585.43	3032.27	3316.54	3785.73	12435.4	16775.8	7857.64	9990.15	13404.4
ENSGALG00000030031|TTPA	807.758	1.78313	8.33e-13	241.302	361.732	486.61	338.262	336.214	532.128	931.112	1169.44	1844.48	1383.74	1260.31
ENSGALG00000007924|STK17B	2646.15	1.35686	8.59e-13	1282.23	1559.91	1592.87	1325.17	1619.56	1906.25	3244.58	5407.33	3122.68	3489.75	4557.3
ENSGALG00000009330|DEGS1	4494.76	1.32	1.28e-12	2273.69	2395.45	2810.31	2572.28	3015.32	2982.68	6335.68	6539.49	4889.76	5959.47	9668.27
ENSGALG00000009847|STXBP6	2805.24	1.42928	1.62e-12	1031.84	1600	1627.5	1679.23	1696.98	1875.43	3096.83	5261.41	4039.32	3718.49	5230.65
ENSGALG00000044675|MATN2	5228.49	1.26434	3.68e-12	2693.69	4100.23	3421.76	2273.97	2909.26	3759.78	7543.95	8235.07	8653.08	6107.84	7814.75
ENSGALG00000000364|STC1	39.4169	3.10222	4.47e-12	10.0963	10.0228	9.11255	8.36361	2.12123	12.9787	79.0243	101.181	59.0723	95.8214	45.7916
ENSGALG00000001607|CYBC1	1571.76	1.14704	5.12e-12	1216.6	964.922	1037.01	908.846	922.734	1026.13	1861.08	2744.67	2209.1	1735.09	2663.2
ENSGALG00000002729|GK5	2213.69	1.04539	7.92e-12	1386.22	1679.27	1363.24	1232.24	1473.19	1817.83	2611.24	3490.21	3018.8	2711.85	3566.54
ENSGALG00000043535|RIPK2	3236.86	1.23634	1.55e-11	1482.14	2099.32	2269.94	2158.74	2028.95	1976.01	3607.63	6092.16	5052.72	3714.37	5123.46
ENSGALG00000033295|CAV2	758.359	2.00387	1.85e-11	309.956	264.237	253.329	399.595	336.214	357.726	1132.68	1637	693.59	836.634	2120.98
ENSGALG00000038026|AEBP2	2426.91	1.75777	2.65e-11	1024.77	1241	1089.86	1306.58	1054.25	1275.16	2509.31	6896.28	3038.15	2833.43	4427.21
ENSGALG00000034806	769.907	1.68646	6.31e-11	319.043	451.937	540.374	418.181	236.517	333.391	931.112	1693.45	901.362	1323.98	1319.63
ENSGALG00000034294|ATP6V0D2	15137.8	1.40462	8.31e-11	11036.3	11061.5	6959.25	6997.55	8312.03	7569.04	16541.3	29216.8	26923.7	17709.4	24189.4
ENSGALG00000032647|CLASP2	8164.24	1.10429	9.22e-11	4985.55	6098.42	6301.33	5378.73	3854.27	5550.84	11226	14827.8	10815.3	9530.62	11237.7
ENSGALG00000031534|ARID5B	6359.74	1.39296	1.02e-10	4142.51	3205.47	4531.67	3797.08	2346.08	3917.14	8794.6	12758.4	6953.22	8618.77	10892.2
ENSGALG00000026677|F10	84.0771	3.76793	1.04e-10	16.1541	9.11163	12.7576	9.2929	13.788	13.7899	418.027	206.622	45.832	56.6685	122.805
ENSGALG00000008163|PSME4	2967.7	1.37836	1.32e-10	1166.12	1993.63	2208.88	1831.63	1147.58	1960.6	3751.93	5055.86	3884.51	4894.1	4749.84
ENSGALG00000009361|GUCY1B1	4572.04	1.35126	1.33e-10	2455.42	3156.27	2868.63	2851.06	1723.5	3032.16	4855.98	7779.22	8927.05	6041.9	6601.28
ENSGALG00000008663|DDAH1	746.699	2.58539	1.65e-10	168.608	352.62	228.725	244.403	204.698	169.535	727.252	1172.63	471.56	2001.95	2471.71
ENSGALG00000015081|ACER2	162.468	1.66748	1.75e-10	49.4719	102.961	114.818	62.2624	80.6066	79.4947	256.543	322.714	254.622	256.554	207.103
ENSGALG00000001183|MYH10	12384.1	1.07746	1.76e-10	9491.53	8574.05	9573.64	7133.23	6384.89	8224.46	13865.9	16657.6	17473.2	16349.4	22497.2
ENSGALG00000006035|PDE3B	2507.1	1.31439	2.42e-10	1099.49	1743.97	1871.72	1606.74	1167.74	1485.25	4455.14	3833.16	3124.72	2698.45	4491.74
ENSGALG00000029819|SCG2	1617.95	2.23204	3.83e-10	1327.66	472.894	514.859	465.574	446.518	394.229	1851.92	3689.38	3709.33	1917.46	3007.68
ENSGALG00000016292	412.999	3.27185	8.83e-10	21.2022	50.114	145.801	127.313	58.3337	98.9629	243.944	767.911	1787.45	685.174	556.784
ENSGALG00000000845|UVRAG	1479.04	1.10875	1.34e-09	724.914	992.257	1212.88	842.866	854.855	1187.55	1862.22	2356.99	1820.04	1948.37	2466.5
ENSGALG00000015958|EIF2AK3	8012.27	1.11328	1.5e-09	3692.22	6011.86	6240.27	5461.44	4290.18	5747.96	12671.4	12765.8	10119.7	8860.9	12273.2
ENSGALG00000023576|PIM3	1406.7	1.21774	1.62e-09	722.895	640.548	928.569	971.108	871.824	1130.77	2358.13	1500.67	2504.46	2034.92	1809.81
ENSGALG00000034346|RDH10	1086.32	1.04366	1.76e-09	606.788	672.439	615.097	706.261	897.279	898.777	1430.45	1274.88	1472.73	1881.4	1493.43
ENSGALG00000047193	104.514	3.48523	1.98e-09	31.2985	19.1344	20.9589	23.2323	5.30307	11.3564	115.673	521.881	153.792	65.9416	181.085
ENSGALG00000015416|SDR16C5	8917.7	1.12306	2e-09	4994.64	6328.03	6329.58	6277.36	5792.01	5124.98	9129.02	13641.3	17264.4	9905.66	13307.7
ENSGALG00000035935	1114.87	2.21761	2e-09	301.879	367.199	523.06	385.655	460.306	476.968	684.877	1657.24	4038.31	1616.6	1751.53
ENSGALG00000003862|LRRFIP1	4919.67	1.02596	2.16e-09	2280.75	3497.96	4124.34	3481.12	3046.08	3634.86	5850.09	6551.2	6593.69	6905.32	8150.9
ENSGALG00000017195|PGR	29060.4	1.05171	2.61e-09	15221.2	20341.7	17907.1	20071.7	23899.9	19760.1	28086.8	43302.3	47147.9	37823.7	46101.7
ENSGALG00000010370|MED12L	704.959	1.6749	3.36e-09	455.343	380.866	444.692	336.403	254.547	246.596	848.652	1219.5	1027.65	732.57	1807.73
ENSGALG00000049379	5401.82	1.43475	4.2e-09	1566.95	2991.35	3779.88	2817.61	3242.3	3868.47	9990.27	6612.98	7515.42	10093.2	6941.59
ENSGALG00000034898|ITPK1	1454.3	1.60022	4.42e-09	304.908	958.544	944.06	761.089	628.944	937.714	2390.2	2241.96	2104.2	2499.6	2226.1
ENSGALG00000011696|JAG2	5248.48	1.34044	4.75e-09	2621	3470.62	4254.65	2132.72	3108.66	2974.56	6301.33	9553.62	5976.49	10510.5	6829.19
ENSGALG00000023451|TRPM7	6425.57	1.21353	4.88e-09	3718.47	4464.7	4416.85	3783.14	3481.99	4236.75	9220.64	12165.2	7376.91	5935.77	11880.8
ENSGALG00000008907|PLCB4	14832	1.01933	4.92e-09	9582.4	10890.2	10391	10443.4	9465.98	9897.1	18033.6	27734.2	16211.3	16126.8	24375.7
ENSGALG00000040156|CCDC88C	14999	1.23742	5.42e-09	6375.81	12014.6	9750.43	7345.11	8273.85	11888.5	16793.2	20785.8	27363.7	22257.3	22140.2
ENSGALG00000012913|PKP2	4819.31	1.0105	5.53e-09	2234.31	3468.8	4055.08	2768.36	3856.39	3406.11	6687.28	6504.34	6964.42	5880.13	7187.2
ENSGALG00000016313|GCLC	2285.8	1.07718	7.39e-09	1166.12	1861.51	1887.21	1325.17	1263.19	1611.8	2944.51	3188.8	4042.38	2678.88	3174.19
ENSGALG00000015286|SESN1	8795.45	1.04932	8.65e-09	5558.01	5728.48	7290.04	5974.41	5380.49	5577.61	12532.8	15606.4	8582.8	10164.3	14354.6
ENSGALG00000001279|ZNF652	3310.13	1.08116	1.14e-08	1246.89	2360.82	2586.14	2411.51	2178.5	2392.95	4715.11	4646.87	4372.37	4485.06	5015.22
ENSGALG00000039155|ZHX3	905.934	1.88407	1.22e-08	223.128	443.737	601.428	399.595	202.577	573.498	1330.81	1036.31	2157.16	1676.36	1320.67
ENSGALG00000047878	20.2051	5.48881	1.67e-08	0	0	0	1.85858	4.24245	0	21.7603	27.6916	52.9614	73.1539	40.588
ENSGALG00000005217|MOGAT1	377.977	2.88571	1.67e-08	186.782	79.2712	50.119	81.7775	63.6368	119.242	290.901	1536.89	325.916	358.557	1064.65
ENSGALG00000008725|KIF16B	3849.85	1.09904	1.78e-08	1758.78	3077	2770.21	2560.19	2518.96	2519.5	6023.02	6998.53	4708.47	3990.5	5423.18
ENSGALG00000011439|RBMS3	182.306	1.58711	2.02e-08	47.4526	123.007	90.2142	75.2725	132.577	103.83	285.175	221.533	338.138	293.646	294.523
ENSGALG00000031130|GGH	2166.94	1.29354	2.31e-08	734.001	1432.35	1721.36	1294.5	994.855	1655.6	2854.04	3517.9	3342.68	2793.24	3495.77
ENSGALG00000010372|ANGEL1	12461	1.15974	2.8e-08	5254.12	9640.11	10099.4	8897.02	6506.86	7498.46	15016.9	17130.5	21420.8	14787.4	20819.6
ENSGALG00000016732	2228.56	1.26421	3.66e-08	902.609	1447.84	1517.24	1350.26	1263.19	1684.8	3944.34	4359.3	2307.89	2457.35	3279.3
ENSGALG00000010137	341.802	1.26877	3.88e-08	160.531	143.964	207.766	197.01	245.002	295.266	490.179	432.416	469.523	472.925	645.245
ENSGALG00000051831	135.375	2.61905	4.3e-08	31.2985	33.713	75.6341	37.1716	22.2729	42.9921	97.3487	279.047	486.837	120.549	262.261
ENSGALG00000008735|BFSP1	78.8796	1.72394	4.74e-08	42.4045	31.8907	38.2727	46.4645	29.6972	42.1809	154.613	187.451	97.7749	80.3663	116.56
ENSGALG00000040369|PFKFB3	1181.98	1.18917	6.11e-08	734.001	717.997	1083.48	647.715	492.125	807.115	1475.12	1491.09	1504.31	2124.56	1924.29
ENSGALG00000005776	190.79	1.03576	8.06e-08	101.973	155.809	110.262	112.444	127.274	166.29	258.833	281.177	255.641	280.252	248.732
ENSGALG00000002326	289.581	1.93529	8.27e-08	58.5585	127.563	207.766	76.2018	94.3946	195.492	431.77	562.353	463.412	618.202	349.681
ENSGALG00000043074	3435.65	1.16962	9.15e-08	1770.89	2552.17	2780.24	2350.17	1376.68	2315.89	4482.62	5186.86	5570.11	5834.8	3571.74
ENSGALG00000001938|SLC25A24	8458.91	1.26257	9.96e-08	2836.05	6317.1	6126.37	5315.54	3916.85	6509.65	9858.56	13855.4	13320.8	11167.8	13823.9
ENSGALG00000054358	57.4775	2.62216	1.05e-07	6.05778	29.1572	20.9589	18.5858	8.48491	19.4681	73.2979	169.345	134.44	52.5472	99.9089
ENSGALG00000040474|ITCH	2524.64	1.53736	1.25e-07	581.547	1557.18	1980.16	1466.42	946.067	1590.71	3155.24	4720.36	3987.38	3578.36	4207.62
ENSGALG00000009903|IFNG	35.3975	6.96843	1.35e-07	0	3.64465	0	0	0	0	11.4528	20.2362	257.678	42.2438	54.1173
ENSGALG00000013091|EPS8	5590.46	1.05349	1.39e-07	2268.64	3680.19	4326.64	4000.59	3822.45	4429.8	5843.21	7907.03	9140.93	8198.39	7877.2
ENSGALG00000014824|PTGER4	149.731	1.4079	1.43e-07	52.5008	67.4261	112.996	80.8482	89.0915	109.508	243.944	165.085	209.809	243.16	272.668
ENSGALG00000051980	3478.38	1.07254	1.57e-07	1547.76	2302.51	2854.05	2526.74	1896.38	2771.77	4549.05	6148.61	3777.57	5077.5	4810.2
ENSGALG00000010581|SEL1L	7169.01	1.86332	1.76e-07	1036.89	4192.26	5007.34	3294.33	1863.5	4162.93	11337.1	13137.6	14527.7	9378.13	10921.3
ENSGALG00000010083|ST3GAL3	706.294	1.46598	1.84e-07	463.42	396.356	338.987	411.676	292.729	449.389	1264.39	678.445	1276.17	1580.54	617.146
ENSGALG00000034250|HS6ST2	1197.07	1.69688	2.33e-07	357.409	633.258	777.3	749.008	476.215	563.764	1971.03	1306.83	3627.85	1310.59	1394.56
ENSGALG00000006110|PLK1	67.2166	2.40603	3e-07	14.1348	18.2233	20.0476	18.5858	25.4547	39.7474	68.7167	226.858	84.5345	66.9719	156.108
ENSGALG00000002242|GALNT9	170.335	2.31792	3.15e-07	70.6741	99.3168	38.2727	52.9695	81.6672	21.0904	144.305	283.307	561.187	256.554	264.342
ENSGALG00000035845|JPH1	1186.36	1.19231	3.54e-07	370.534	967.655	776.389	740.644	784.854	852.541	1858.79	1782.92	1892.35	1550.66	1472.62
ENSGALG00000048539|BHLHE41	150.663	1.56146	3.92e-07	62.5971	106.606	62.8766	91.9997	71.0611	83.5506	328.695	192.776	331.009	168.975	157.148
ENSGALG00000008784|SPATA1	2103.23	1.2828	4.07e-07	1368.05	987.701	1229.28	959.027	1721.38	1376.56	2847.16	3815.06	1654.02	3664.91	3512.42
ENSGALG00000006379|SHH	903.537	1.62365	4.12e-07	508.854	376.31	462.917	604.039	336.214	497.248	812.003	833.945	2485.11	1753.63	1268.64
ENSGALG00000034349	20.3683	6.61168	5.22e-07	0	0	0	0	0	2.43351	27.4867	11.7157	76.3866	12.364	93.6646
ENSGALG00000039269|RNF213	1602.69	1.45459	5.28e-07	1236.8	1116.18	612.363	725.776	781.672	895.533	3182.73	3046.08	1189.59	2748.94	2093.92
ENSGALG00000042840|OSGIN2	1840.4	1.03978	5.66e-07	1163.09	1636.45	1067.99	1094.7	1418.04	1081.29	2327.21	2997.09	1723.28	2498.57	3236.63
ENSGALG00000038043|HECTD2	1095.03	1.17312	7.49e-07	640.106	667.883	954.995	625.412	642.732	652.181	1622.86	2348.46	1007.28	1285.86	1597.5
ENSGALG00000015086|OSBPL1A	1878.87	1.26879	8.45e-07	1156.03	1161.73	1305.83	1184.84	790.157	1271.92	1889.71	2718.04	1703.93	3557.75	3927.67
ENSGALG00000000410|TLK2	2898.05	1.08343	9.26e-07	1104.54	2328.93	2524.18	2126.22	1628.04	1812.97	3979.85	4603.2	3510.73	3748.37	4511.51
ENSGALG00000054527	511.146	1.11729	9.27e-07	249.379	393.623	259.708	363.352	364.851	371.516	524.538	873.352	950.249	592.444	679.589
ENSGALG00000042553|RAP2B	134.964	1.21952	9.8e-07	61.5874	88.3828	78.3679	72.4846	120.91	83.5506	188.971	159.759	226.104	242.129	162.352
ENSGALG00000016511|ADGRG2	708.728	1.03088	1e-06	400.823	530.297	632.411	335.474	513.337	472.101	794.824	1267.43	853.493	957.183	1038.64
ENSGALG00000039558|TTC17	5380.48	1.13039	1.05e-06	2436.24	3727.57	4576.32	3527.59	2886.99	3800.34	4946.46	9400.25	7805.69	6430.33	9647.46
ENSGALG00000050573	27.1609	3.39288	1.06e-06	11.1059	3.64465	7.29004	4.64645	4.24245	0	19.4697	59.6435	58.0538	45.3348	85.3389
ENSGALG00000054787	310.153	2.27569	1.12e-06	167.599	80.1824	139.422	171.919	30.7578	87.6065	272.576	1032.05	521.466	353.406	554.703
ENSGALG00000004853|LRP3	1310.18	1.12806	1.13e-06	625.971	864.694	1002.38	904.199	732.884	977.461	1826.72	1563.51	2913.89	1453.81	1546.51
ENSGALG00000004812|FAM129A	727.056	1.05051	1.21e-06	342.265	535.764	515.77	428.403	401.973	708.152	1153.3	1144.94	873.863	1021.06	872.122
ENSGALG00000054273|RASSF8	527.676	1.0066	1.35e-06	283.706	271.527	368.147	418.181	346.821	481.024	946.001	693.356	685.443	623.354	686.874
ENSGALG00000036456|TRIB1	242.431	1.41099	1.36e-06	108.03	123.918	199.565	154.262	124.092	119.242	298.918	379.163	212.864	553.291	393.391
ENSGALG00000008951|MIGA1	1420.76	1.01443	1.59e-06	619.913	1136.22	1278.49	923.714	813.491	1051.28	1902.31	2398.52	1601.06	1997.82	1905.55
ENSGALG00000003154|TXNDC11	3659.18	1.01295	1.81e-06	2634.13	2472.9	2606.19	2110.42	2289.86	2895.88	3477.07	5718.32	3933.4	4766.34	7346.43
ENSGALG00000001916|SLIT3	819.762	1.70775	1.82e-06	358.419	288.839	758.164	525.049	268.335	223.883	810.858	1629.55	1814.95	1259.07	1080.27
ENSGALG00000054943	312.059	1.39795	1.82e-06	95.9149	225.968	233.281	178.424	105.001	234.428	469.564	408.984	411.469	540.927	528.685
ENSGALG00000046568	424.46	1.74203	2.11e-06	57.5489	288.839	283.4	198.868	191.971	211.716	577.221	745.544	820.901	468.803	824.249
ENSGALG00000010513|OPNVA	1507.28	1.96596	2.12e-06	217.07	475.627	1131.78	642.14	553.64	875.253	2503.58	4480.72	1854.67	1326.04	2519.58
ENSGALG00000011291|NR1D2	534.953	1.35633	2.54e-06	213.032	320.729	346.277	384.726	327.73	285.532	407.719	656.079	1186.54	990.154	765.969
ENSGALG00000020876|AOX2	434.415	1.42561	2.56e-06	274.619	197.722	268.82	289.939	216.365	227.939	886.446	662.469	556.095	281.282	916.873
ENSGALG00000032031|MMP16	1479.75	1.11819	3.74e-06	724.914	838.27	1162.76	807.553	1160.31	1100.76	2133.66	2909.75	1626.53	1381.68	2431.12
ENSGALG00000035535|GYG1	4376.76	1.36062	3.81e-06	3212.64	2553.99	2319.14	2516.52	2524.26	2206.38	6970.17	11892.5	4343.85	3607.21	5997.66
ENSGALG00000039102|TOX	406.635	1.19992	4.12e-06	169.618	189.522	321.673	242.545	222.729	387.74	576.075	637.973	509.244	486.319	729.543
ENSGALG00000014094|STK38L	1398.79	1.37857	5.19e-06	294.812	985.879	1060.7	840.078	651.217	1025.32	2160	1847.88	1902.54	2415.11	2203.2
ENSGALG00000005180	44.3352	2.17686	5.26e-06	11.1059	11.8451	23.6926	26.9494	6.36368	21.9016	64.1356	117.157	95.7379	47.3955	61.4024
ENSGALG00000012577|FRMD3	359.054	2.01464	6.38e-06	115.098	104.784	149.446	181.212	127.274	226.317	174.082	291.827	1028.67	805.724	745.154
ENSGALG00000008465|SORCS1	64.0316	2.27711	6.77e-06	19.183	34.6242	23.6926	8.36361	37.1215	17.0346	69.862	232.184	98.7934	93.7607	69.7281
ENSGALG00000003645	1375.85	1.87137	6.95e-06	178.705	783.6	995.09	676.523	261.972	841.184	1580.49	2491.18	2712.23	1972.07	2641.34
ENSGALG00000008778|SPRED2	765.248	1.1573	6.96e-06	230.196	448.292	601.428	513.897	537.731	612.434	1212.85	1156.66	984.878	884.029	1235.33
ENSGALG00000039068|RSF1	2221.82	1.09677	7.09e-06	848.089	1716.63	1858.05	1621.61	1015.01	1723.74	2792.19	3522.16	2783.53	2747.91	3811.11
ENSGALG00000000234|EPB41L4A	3631.54	1.1065	7.61e-06	1085.35	2933.95	2324.61	2848.27	2513.65	2589.26	4912.1	5818.44	4375.43	5033.2	5512.68
ENSGALG00000016350|ARHGEF10	1436.48	1.4554	8.18e-06	411.929	972.211	1241.13	949.735	518.64	715.453	2462.35	3263.35	1674.39	1497.08	2094.97
ENSGALG00000013981|TBPL1	1899.88	1.01873	8.87e-06	1586.13	1305.7	1104.44	1218.3	1530.47	1029.38	2071.81	3060.99	2642.98	1727.88	3620.66
ENSGALG00000000438|ERMP1	4845.95	1.61069	9.82e-06	936.937	2987.7	3083.69	2705.16	1833.8	3488.85	6849.91	12479.3	6216.85	4196.56	8526.6
ENSGALG00000013814|IMPA2	676.848	1.06708	9.91e-06	308.947	433.714	597.783	569.655	369.094	431.543	1155.59	855.246	1213.02	761.419	749.317
ENSGALG00000042679|RETREG1	5994.67	1.098	1.04e-05	1932.43	4834.63	4901.64	3814.74	3209.42	4993.57	7388.2	8901.8	8620.48	9309.1	8035.38
ENSGALG00000014801|NDC80	1662.01	1.30513	1.09e-05	1131.8	1028.7	1095.33	993.411	632.126	1094.27	2481.82	3765	1139.69	2012.25	2907.77
ENSGALG00000048151	150.887	1.48019	1.11e-05	71.6837	89.294	103.883	125.454	29.6972	78.6836	192.407	267.331	228.141	241.099	232.08
ENSGALG00000012796|KIAA1549	3398.72	1.08861	1.13e-05	1171.17	2776.31	2783.88	2446.82	1611.07	2695.52	4287.93	4855.62	4540.42	5533.94	4683.23
ENSGALG00000013568|NR4A3	100.848	1.7419	1.17e-05	30.2889	60.1368	66.5216	53.8988	51.9701	30.0133	259.978	208.752	83.516	112.307	151.945
ENSGALG00000007226|OSTN	138.17	1.27617	1.52e-05	85.8186	83.827	71.0779	66.9089	88.0309	107.886	129.417	244.965	296.38	201.946	143.619
ENSGALG00000030767	102.596	2.85823	1.6e-05	36.3467	4.55582	10.0238	68.7675	13.788	26.7686	128.271	151.239	374.804	236.978	77.0131
ENSGALG00000044243	87.0911	1.24416	1.64e-05	69.6645	32.8019	51.9415	64.121	63.6368	40.5585	119.109	165.085	123.237	110.246	117.601
ENSGALG00000047482	11.1195	5.65394	1.71e-05	3.02889	0	0	0	0	0	28.632	39.4073	29.5362	14.4247	7.28503
ENSGALG00000040549|HTR7	21.1079	3.29356	1.84e-05	9.08667	6.37814	0	0	4.24245	5.6782	44.6659	44.7327	45.832	23.6978	47.873
ENSGALG00000008354|HARBI1	304.397	1.24088	1.85e-05	256.446	146.697	134.866	144.969	254.547	190.625	489.034	438.806	334.064	638.809	319.5
ENSGALG00000054873|NPPC	612.082	1.62311	2.06e-05	536.114	170.388	319.85	347.555	235.456	278.232	1856.5	865.896	765.903	834.573	522.441
ENSGALG00000025743|CDR2	296.701	1.13532	2.07e-05	115.098	226.88	174.961	184.929	187.729	262.819	324.114	482.474	306.565	506.926	491.219
ENSGALG00000014509|BST1	119.099	1.72797	2.1e-05	49.4719	39.18	56.4978	55.7574	53.0307	94.0958	153.467	221.533	250.548	68.0023	268.505
ENSGALG00000008918|LAMP5	1188.58	1.09818	2.13e-05	1331.7	659.682	698.021	749.008	589.701	668.405	1754.57	2247.28	1457.46	1305.44	1613.11
ENSGALG00000002227|DMXL1	2863.44	1.46716	2.17e-05	714.818	1870.62	2202.5	2074.18	845.309	1825.13	3588.16	6537.36	2981.11	4335.66	4522.96
ENSGALG00000043388	37.992	2.66781	2.37e-05	0	26.4237	8.20129	10.2222	11.6667	9.73405	59.5545	61.7737	88.6085	84.4877	57.2395
ENSGALG00000034999|ZHX1	1365.15	1.02062	2.44e-05	588.614	1090.66	1308.56	1048.24	622.58	921.49	1916.05	1897.94	1681.52	1675.33	2265.64
ENSGALG00000034834|WWC3	1636.2	1.16515	2.85e-05	536.114	1138.95	1693.11	1058.46	710.611	1135.64	2340.95	2681.83	2235.58	2259.53	2207.36
ENSGALG00000026768	707.887	1.21509	2.93e-05	559.335	530.297	465.651	353.13	265.153	479.402	1191.09	1111.93	613.13	1458.96	758.684
ENSGALG00000042116|FUT9	16632	1.58103	3.26e-05	5041.08	7059.69	8584.02	11097.6	5253.22	15337.6	21051.4	37081.2	41021.6	16796.6	14628.3
ENSGALG00000031105|SLC4A4	8238.7	1.16732	3.46e-05	2543.26	5280.19	7957.99	4392.75	4038.82	7345.15	12047.2	10896.7	12084.4	13035.8	11003.5
ENSGALG00000054986	8.92769	4.93057	3.61e-05	0	0	1.82251	1.85858	0	0	26.3414	5.32532	17.3143	24.7281	20.8144
ENSGALG00000052938	70.7809	3.50505	3.89e-05	11.1059	7.28931	21.8701	13.9394	13.788	6.48937	201.569	143.784	8.14791	11.3337	339.274
ENSGALG00000013846|ARFGEF3	3744.19	1.56829	3.99e-05	704.722	2352.62	2902.35	2317.65	812.43	2774.2	5125.12	6429.79	4798.1	6850.71	6118.38
ENSGALG00000040131	2253.01	1.15418	4.03e-05	973.283	1622.78	1742.32	1422.74	1139.1	1780.52	5125.12	2462.43	3848.87	2337.84	2328.09
ENSGALG00000038769|USH1G	149.477	1.87445	4.22e-05	26.2504	86.5605	102.972	52.9695	59.3944	77.0612	117.964	184.256	490.911	261.706	184.207
ENSGALG00000034077|KCNK5	3973.94	1.64478	4.24e-05	429.093	2600.46	3035.39	2289.77	1571.83	2195.84	7060.65	7727.03	5538.54	4336.69	6928.06
ENSGALG00000050855	25.3447	3.02756	4.24e-05	0	2.73349	8.20129	1.85858	6.36368	16.2234	53.8281	62.8387	34.6286	50.4865	41.6287
ENSGALG00000011921|DHRS7	2109.06	1.24068	4.34e-05	1608.34	1285.65	1267.56	1230.38	1330.01	1091.84	2327.21	2052.38	6106.86	2610.87	2288.54
ENSGALG00000007651|STAT1	8929.15	1.2072	4.87e-05	4304.05	6283.38	7283.66	5627.78	4193.67	5897.21	12695.4	23559.2	10208.3	8037.66	10130.4
ENSGALG00000050086|RNF207	212.99	1.04712	4.92e-05	203.945	158.542	119.374	137.535	146.365	95.7182	279.448	240.704	258.696	405.953	296.605
ENSGALG00000054070	194.028	1.55423	5.31e-05	86.8282	117.54	119.374	114.303	75.3036	105.452	375.652	265.201	87.59	385.346	401.717
ENSGALG00000006911|TMC5	1999.16	1.0366	5.54e-05	2101.04	990.434	1765.1	1044.52	931.219	1284.08	2516.18	2351.66	2820.19	3374.35	2812.02
ENSGALG00000039861|PLXNB2	15147.8	1.09196	6.47e-05	5476.23	12499.3	12752.1	11235.1	6731.71	11320.7	22739.5	27167.6	15886.4	17085.1	23732.5
ENSGALG00000006469|ATP12A	4690.09	1.64503	6.74e-05	2768.41	2057.41	2363.79	968.32	1954.71	4192.94	3242.29	4873.73	6570.27	11682	10917.1
ENSGALG00000013081|VWC2	51.603	3.16273	8.04e-05	17.1637	11.8451	20.9589	5.57574	4.24245	7.30054	10.3075	37.2772	293.325	62.8506	96.7868
ENSGALG00000009553|SMC4	969.329	1.32887	8.04e-05	605.778	706.152	718.069	703.473	430.609	283.099	903.625	1608.25	2344.56	959.244	1399.77
ENSGALG00000015118|SMC5	778.299	1.0006	8.12e-05	462.411	599.545	532.173	512.039	500.61	602.7	700.911	1103.41	730.256	1134.4	1682.84
ENSGALG00000015428	429.846	1.37774	8.17e-05	108.03	268.793	391.84	303.878	125.152	295.266	515.376	754.065	662.017	632.627	671.263
ENSGALG00000016709|RCAN2	133.904	1.85159	8.42e-05	23.2215	75.6266	99.3268	73.4139	66.8187	29.2022	195.843	203.427	403.321	113.337	189.411
ENSGALG00000029083|NXPH2	83.7718	1.85982	8.42e-05	13.1252	60.1368	67.4329	30.6666	14.8486	42.1809	172.937	151.239	115.089	113.337	140.497
ENSGALG00000009807|FLVCR1	682.123	1.70389	8.62e-05	97.9341	395.445	395.485	470.221	231.214	429.109	682.586	979.858	1871.98	594.505	1355.02
ENSGALG00000017329|FCHSD2	896.442	1.25565	8.73e-05	284.716	788.156	536.729	520.402	481.519	686.251	842.925	1076.78	1858.74	1787.64	997.008
ENSGALG00000052375	45.8456	2.08297	9.72e-05	10.0963	29.1572	31.8939	25.0908	8.48491	6.48937	45.8112	104.376	92.6824	68.0023	82.2167
ENSGALG00000008497|SLC38A2	24420.2	1.15341	9.86e-05	15142.4	13646.5	20202.5	16656.6	12926.8	15557.4	40749	47442.2	18604.7	19817.5	47876.2
ENSGALG00000016456|LPIN1	956.288	1.37259	9.94e-05	221.109	848.293	725.359	495.312	311.82	728.431	1350.28	1736.05	1091.82	1456.9	1553.79
ENSGALG00000054678	109.545	2.21972	0.000106892	24.2311	30.9796	49.2078	54.8281	26.5153	60.8378	41.23	165.085	469.523	154.551	128.008
ENSGALG00000026360|SOWAHC	2121.05	1.06045	0.000107872	687.558	1416.86	1514.51	1591.87	1692.74	1617.47	3935.18	2512.48	2976.02	3404.23	1982.57
ENSGALG00000011447|GADL1	3173.14	1.54289	0.000111511	804.675	1531.67	2252.62	1947.79	1563.34	2081.46	2142.82	3270.81	10156.4	4870.4	4282.56
ENSGALG00000001253|RC3H2	2263.47	1.28447	0.000116125	484.622	1661.05	1808.84	1443.19	1128.49	1690.48	2936.5	4860.95	2474.93	3066.28	3342.79
ENSGALG00000001768|TENM2	4506.06	1.02933	0.00011823	3694.24	4206.84	3088.24	3101.97	1462.59	2797.73	5279.74	6134.76	8385.21	5612.25	5803.04
ENSGALG00000013094|DDC	63.3501	2.75149	0.000118491	20.1926	17.3121	36.4502	16.7272	14.8486	0	143.16	153.369	159.903	40.1832	94.7054
ENSGALG00000007133	79.474	1.3592	0.000121589	23.2215	57.4033	46.474	37.1716	45.6064	68.1384	148.886	112.897	105.923	149.399	79.0946
ENSGALG00000054466	19.7315	3.40942	0.000128965	5.04815	0	5.46753	0	8.48491	3.24468	18.3245	58.5785	71.2942	22.6674	23.9365
ENSGALG00000010718	3639.02	1.26724	0.00013075	886.455	2530.3	3149.3	2313	1314.1	3123.01	5979.5	5979.27	4457.92	5831.71	4464.68
ENSGALG00000041299|E2F8	161.605	1.08543	0.000134935	72.6934	97.4945	113.907	134.747	84.8491	137.899	154.613	289.697	209.809	196.794	285.157
ENSGALG00000014675|RHOBTB3	237.382	2.61534	0.000160303	16.1541	77.4489	160.381	52.9695	57.2731	63.2713	75.5884	262.006	1293.48	309.101	243.528
ENSGALG00000003849|TRPM1	67.0043	2.26678	0.000169761	15.1445	9.11163	39.184	36.2423	10.6061	36.5027	40.0848	220.468	75.3681	166.915	87.4203
ENSGALG00000027374|KLF9	220.511	1.06528	0.000176189	109.04	143.964	203.21	131.959	161.213	134.654	256.543	313.129	194.531	313.223	464.16
ENSGALG00000042067|SPRY1	402.441	1.32363	0.000204441	126.204	138.497	314.383	254.626	256.668	343.936	408.865	385.553	860.622	602.747	734.747
ENSGALG00000036492|DAGLA	2563.7	1.03236	0.000221578	1173.19	1648.29	2436.7	1778.66	977.886	2411.61	3466.76	3392.23	2632.79	4180.08	4102.51
ENSGALG00000031410|ENPEP	58.9633	3.23394	0.000232649	4.03852	4.55582	11.8463	45.5352	7.42429	0	97.3487	77.7496	59.0723	136.005	205.021
ENSGALG00000008318|SLK	5727.37	1.28902	0.000236225	1466.99	4352.63	4739.44	3406.78	2186.99	4595.28	9226.37	11966	9606.38	5778.13	5676.08
ENSGALG00000039727	56.1221	1.88961	0.000241986	62.5971	22.7791	27.3376	10.2222	13.788	14.6011	89.3318	99.0509	119.163	75.2146	83.2575
ENSGALG00000008238|MED13L	4683.64	1.19802	0.000260019	1050.02	3371.3	4182.66	3561.04	1945.17	3582.13	5686.31	7494.85	6937.94	6587.98	7120.59
ENSGALG00000043669|WDFY3	7036.01	1.06718	0.000263379	2713.89	5635.54	6982.03	5241.2	2389.56	5220.7	9559.65	10228.9	8257.9	10165.3	11001.4
ENSGALG00000017154|ZC3H12C	320.8	1.36955	0.000285862	54.52	225.968	237.837	236.969	165.456	197.926	423.753	675.25	343.231	411.105	556.784
ENSGALG00000038364|CCN3	64.2965	1.33479	0.000285978	26.2504	45.5582	21.8701	39.9595	53.0307	41.3697	109.947	126.743	102.867	82.427	57.2395
ENSGALG00000001405|IRF6	10017.2	1.13876	0.000297492	8817.1	5916.18	5095.74	5555.3	7026.56	6457.73	16785.2	12745.6	10467	6908.41	24414.2
ENSGALG00000001959|HENMT1	94.4611	1.10654	0.000320382	74.7126	61.0479	68.3441	28.808	62.5762	76.2501	142.015	143.784	146.662	136.005	98.8682
ENSGALG00000040807|DMTN	92.6045	1.64995	0.000336927	56.5393	21.8679	36.4502	36.2423	47.7276	82.7394	168.356	87.3352	89.627	264.797	126.968
ENSGALG00000009168|AFF2	98.7054	1.18873	0.000341143	36.3467	66.5149	74.7229	84.5654	51.9701	60.0266	147.741	125.677	196.568	85.518	156.108
ENSGALG00000038162|FAM26E	30327.2	1.56658	0.000342843	7519.73	10099.3	8548.48	25256.2	12237.4	32522.3	33221.1	59990.8	70041.4	45583.2	28579.2
ENSGALG00000036443|FUT8	6957.9	1.05096	0.000343976	2621	5592.72	5024.66	5116.67	4271.09	5443.77	10757.6	13814.9	5457.06	7024.84	11412.5
ENSGALG00000003137|RFLNA	1406.78	1.40858	0.00036174	361.448	944.876	1109	819.634	465.609	1116.17	1397.24	1869.19	3599.34	2607.78	1184.34
ENSGALG00000015626	576.162	1.12594	0.000367819	324.091	417.313	634.233	289.939	223.789	358.538	901.335	1187.55	556.095	684.144	760.765
ENSGALG00000015167|PRUNE2	2391.75	1.63768	0.000370375	428.083	1803.19	2060.35	1539.83	383.942	1106.44	2170.3	4899.29	5007.91	3448.54	3461.43
ENSGALG00000054544	63.6693	2.20703	0.000375656	50.4815	5.46698	26.4264	20.4444	26.5153	15.4122	172.937	87.3352	91.6639	29.8798	173.8
ENSGALG00000004087|THSD4	2911.85	1.53933	0.000385012	410.919	1953.53	2672.71	1609.53	630.004	2082.28	4208.9	5094.2	4138.12	5261.93	3968.26
ENSGALG00000003310|SLC45A2	165.442	1.237	0.000395561	80.7704	92.9387	129.398	66.9089	133.637	110.319	263.414	231.119	172.124	399.771	139.456
ENSGALG00000015677|SUSD1	82.2915	1.25818	0.000416184	44.4237	62.8703	43.7402	37.1716	39.2427	74.6277	74.4431	86.2701	169.069	139.096	134.253
ENSGALG00000000311|DOCK5	831.215	1.65065	0.000418388	89.8571	548.52	592.316	529.695	199.395	567.82	1541.55	1752.03	1077.56	742.873	1501.76
ENSGALG00000031794|PDCD1LG2	113.46	1.05749	0.000430637	60.5778	101.139	71.0779	109.656	44.5458	68.9495	164.92	175.735	141.57	127.762	182.126
ENSGALG00000008165|GPR75	676.999	1.02433	0.000434295	172.647	506.607	549.487	477.655	497.428	558.897	962.034	946.841	914.602	1034.46	826.33
ENSGALG00000011225|SLC25A47	167.537	1.38422	0.000448985	26.2504	122.096	98.4155	96.6462	145.304	91.6623	306.935	254.55	174.161	281.282	245.609
ENSGALG00000036916	29.9802	3.73587	0.000464259	0	9.11163	4.55627	0	13.788	0	90.4771	69.2291	82.4975	23.6978	36.4251
ENSGALG00000006526|PLXNB3	2585.76	1.32983	0.0004652	584.576	2006.38	2449.45	1663.43	672.429	1813.78	3785.15	3092.94	4715.6	4239.84	3419.8
ENSGALG00000028506|NHSL2	340.981	1.16239	0.000474551	243.321	280.638	237.837	221.171	130.455	195.492	510.794	267.331	733.311	616.142	314.297
ENSGALG00000044794	184.249	1.41721	0.000478729	85.8186	99.3168	181.34	96.6462	51.9701	112.753	318.388	435.611	152.773	323.526	168.596
ENSGALG00000014914|SNX18	925.899	1.05825	0.000536974	217.07	735.309	791.88	679.311	599.247	700.04	1481.99	1160.92	1277.18	1293.07	1248.86
ENSGALG00000048192	72.2857	2.60608	0.000552496	34.3274	0	33.7164	5.57574	41.3639	16.2234	129.417	97.9858	171.106	98.9124	166.515
ENSGALG00000026948|ADD2	79.7701	1.86072	0.000569121	27.26	33.713	35.5389	35.313	19.091	66.516	180.954	119.287	41.758	248.311	69.7281
ENSGALG00000010909|PRKG2	3595.48	1.77774	0.000577496	645.154	2434.63	1798.82	1928.28	1428.65	2017.38	1588.5	3438.02	14835.3	5225.87	4209.7
ENSGALG00000014934|HS3ST1	1365.79	1.00146	0.000600788	1225.69	771.755	584.114	1017.57	1089.25	942.581	1031.9	2023.62	2593.07	1478.53	2265.64
ENSGALG00000010664|KIF26B	532.156	1.29685	0.00062445	186.782	246.925	318.939	661.655	302.275	204.415	566.913	806.253	1194.69	777.905	586.965
ENSGALG00000025996	64.7354	1.68709	0.000641089	56.5393	26.4237	51.9415	24.1615	19.091	15.4122	52.6828	107.571	144.625	74.1843	139.456
ENSGALG00000014569|PNPLA2	735.386	1.85449	0.000698894	91.8763	442.825	494.811	368.928	155.91	460.745	711.218	567.679	2933.25	1119.98	742.032
ENSGALG00000001856|MOB3B	153.375	1.19875	0.000720249	36.3467	97.4945	109.351	159.838	96.5158	79.4947	206.15	274.786	208.79	207.098	211.266
ENSGALG00000005809|SEPTIN2	376.727	1.48118	0.000753068	69.6645	298.862	281.578	200.727	135.759	258.764	349.31	383.423	975.712	761.419	428.776
ENSGALG00000020392|PRIMA1	224.306	1.2171	0.000789257	45.4334	178.588	134.866	133.818	125.152	221.45	304.644	370.642	348.323	330.738	273.709
ENSGALG00000036901|TSPAN18	2883.79	1.11562	0.000807182	994.486	1928.02	2401.16	2586.21	978.946	2416.48	2891.83	3448.67	3926.27	5834.8	4314.82
ENSGALG00000004373|KCNJ16	13404.7	1.25621	0.000807812	4023.38	7970.86	9405.06	10317.9	6527.02	11061.1	9249.27	18008.1	37377.5	16381.3	17130.2
ENSGALG00000014678|ELL2	5881.75	1.18236	0.000815838	1147.95	4841.92	4944.47	4607.42	2619.72	4215.66	8714.43	10592.1	7674.31	6804.35	8537.01
ENSGALG00000033428|CA13	73.1564	1.51838	0.000867357	38.3659	45.5582	24.6039	39.0302	18.0304	71.383	146.596	108.636	56.0168	158.672	97.8275
ENSGALG00000017462|FNIP1	1875.48	1.12411	0.000902035	570.441	1542.6	1786.97	1428.32	743.49	1252.45	3620.23	3331.52	2198.92	1885.52	2269.81
ENSGALG00000008956|CCDC186	1748.17	1.00796	0.000970235	493.709	1600.91	1425.2	1348.4	868.642	1448.75	2038.6	2801.12	2438.26	2705.67	2060.62
ENSGALG00000009865|RNF150	151.055	1.12526	0.000983517	96.9245	76.5377	111.173	121.737	93.334	90.04	200.424	188.516	198.605	375.043	109.275
ENSGALG00000023909	704.153	1.5995	0.00104031	508.854	289.75	283.4	667.23	256.668	191.436	663.117	2213.2	421.654	1515.63	734.747
ENSGALG00000054081	392.321	1.34581	0.00109314	76.7319	336.219	365.413	216.525	137.88	250.652	629.904	865.896	409.432	547.109	479.771
ENSGALG00000050540	11.0118	4.27193	0.00110608	0	0	3.64502	0	0	3.24468	11.4528	10.6506	66.2017	8.2427	17.6922
ENSGALG00000029596|HAS2	32213.4	1.44756	0.00113338	5167.29	24944.9	22457.9	25684.7	14167.7	15844.6	46738.8	79471.8	25677.1	26449.8	67742.4
ENSGALG00000050668	3261.45	1.05831	0.00116098	3504.43	1682.92	1640.26	1491.51	2570.93	2225.85	3650	6317.96	2382.24	4591.18	5818.66
ENSGALG00000008909|USP13	1687.46	1.14199	0.00117129	775.396	1302.96	1064.35	1290.78	675.611	1428.47	1958.43	2106.7	1120.34	4189.35	2649.67
ENSGALG00000033512|CPEB4	1749.94	1.04074	0.00123093	459.382	1387.7	1686.73	1132.8	846.37	1577.73	2235.58	2741.47	2069.57	2579.96	2532.07
ENSGALG00000011329|AFDN	4200.51	1.02528	0.00127987	1161.07	3476.09	4131.63	2615.95	1990.77	3761.4	5011.74	5392.42	5756.5	6819.8	6088.2
ENSGALG00000011537|PDE10A	475.553	1.39767	0.00128768	103.992	297.95	315.294	425.615	234.396	259.575	272.576	846.725	1149.87	491.471	833.615
ENSGALG00000011801|ESR2	19.7482	4.10946	0.00129528	0	0	0	7.43432	0	6.48937	9.16223	63.9038	79.4421	19.5764	31.2215
ENSGALG00000054508	7.61915	4.58859	0.00139157	0	0	0	0	4.24245	0	17.1792	21.3013	22.4067	5.15169	13.5293
ENSGALG00000053513	106.791	1.41225	0.00142913	89.8571	71.9819	64.6991	68.7675	38.1821	31.6357	250.816	82.0099	122.219	241.099	113.438
ENSGALG00000040794|CCNE2	18.0774	3.45322	0.00149129	0	0	10.0238	3.71716	0	5.6782	17.1792	30.8868	18.3328	40.1832	72.8503
ENSGALG00000006352|CH25H	62.5835	2.00841	0.0015015	55.5297	12.7563	22.7814	21.3737	4.24245	41.3697	43.5206	102.246	136.477	163.824	84.2982
ENSGALG00000001753|SFMBT1	426.811	1.27323	0.0015055	126.204	243.281	482.965	273.211	171.819	259.575	866.976	832.879	335.083	435.833	667.1
ENSGALG00000005797|COL20A1	51.4717	3.02105	0.00154947	22.2119	10.934	7.29004	24.1615	8.48491	0	4.58112	84.14	68.2387	207.098	129.049
ENSGALG00000049999	27.3322	2.63585	0.00161695	5.04815	6.37814	8.20129	23.2323	0	5.6782	28.632	27.6916	119.163	38.1225	38.5066
ENSGALG00000050196	795.751	1.15889	0.00179383	544.191	517.541	766.365	473.009	226.971	531.317	893.318	2090.72	693.59	996.336	1019.9
ENSGALG00000048323	10.2313	3.91927	0.00196527	0	4.55582	3.64502	0	0	0	5.7264	19.1711	24.4437	15.4551	39.5473
ENSGALG00000043711|AGO3	2078.1	1.06693	0.00200473	589.624	1615.49	1858.05	1651.35	842.127	1767.54	3912.27	3244.18	1876.06	2878.76	2623.65
ENSGALG00000013205|ETNK1	2100.46	1.12943	0.00211225	587.605	1692.03	2060.35	1379.07	687.278	1777.28	1968.73	3001.35	3900.81	2804.58	3246
ENSGALG00000021378|UBAP1	510.063	1.16277	0.00211555	108.03	389.978	525.794	365.211	198.335	369.894	644.792	856.311	763.866	603.778	784.701
ENSGALG00000006286|USP31	1052.07	1.03169	0.00214542	348.322	906.607	999.646	825.21	344.699	854.974	1656.07	1568.84	1142.74	1534.17	1391.44
ENSGALG00000002897|SLC16A14	1444.23	1.13883	0.00215602	413.948	833.714	1485.35	610.544	888.794	1370.88	1322.8	2589.17	2759.08	2072.01	1540.26
ENSGALG00000012023|DACT1	316.534	1.30323	0.00221609	143.367	350.798	112.996	173.777	103.94	253.896	333.276	297.153	761.829	347.224	603.617
ENSGALG00000038913|LDLRAD3	448.835	1.46415	0.00221909	46.443	309.796	435.58	254.626	169.698	279.854	858.959	874.417	409.432	559.473	738.91
ENSGALG00000015145|TMC1	55.4381	1.69941	0.00225499	21.2022	20.0456	28.2489	26.9494	14.8486	52.7261	138.579	106.506	37.6841	36.0618	126.968
ENSGALG00000009791|PROX1	238.106	1.12236	0.00234372	65.626	185.877	214.145	132.888	165.456	166.29	435.206	496.319	215.919	283.343	258.098
ENSGALG00000014699|MEGF10	27.8544	3.07922	0.00240475	22.2119	3.64465	0	0	4.24245	8.11171	87.0412	45.7977	80.4606	26.7888	28.0994
ENSGALG00000009062|CDK14	209.188	1.09545	0.00243759	98.9438	189.522	174.961	114.303	124.092	125.731	115.673	307.803	410.451	354.436	285.157
ENSGALG00000052964	96.6524	2.28373	0.00243759	24.2311	40.0912	67.4329	40.8888	0	37.3139	62.9904	303.543	149.718	125.701	211.266
ENSGALG00000007242|SLITRK4	46.3582	3.64296	0.00246506	21.2022	5.46698	0	0	4.24245	13.7899	42.3753	171.475	10.1849	230.796	10.4072
ENSGALG00000014736	57.6172	2.2121	0.00251506	14.1348	5.46698	10.0238	26.0201	23.3335	51.1038	250.816	27.6916	99.8118	53.5775	71.8096
ENSGALG00000029235|CPNE4	402.229	1.54594	0.00256628	382.65	259.682	141.244	142.181	161.213	201.982	176.373	340.82	1384.13	624.384	609.861
ENSGALG00000016475	26.4905	2.00276	0.0025824	14.1348	7.28931	1.82251	15.7979	8.48491	19.4681	57.264	23.4314	23.4252	44.3045	75.9724
ENSGALG00000050268	395.208	1.1903	0.00299731	115.098	346.242	424.645	197.939	124.092	289.588	467.274	718.918	446.098	746.995	470.405
ENSGALG00000035733|CCR7	239.899	1.41501	0.00300796	232.215	123.918	126.664	85.4947	100.758	150.067	151.177	266.266	197.587	763.48	441.264
ENSGALG00000010738|TC2N	794.716	1.54773	0.00309509	182.743	444.648	538.552	553.857	372.275	451.822	438.642	659.274	3301.94	850.028	948.094
ENSGALG00000021910|gga-mir-147	25.9183	1.4529	0.00316822	4.03852	19.1344	14.5801	12.0808	19.091	17.8458	29.7773	51.123	33.6101	47.3955	36.4251
ENSGALG00000010719|NEIL3	204.161	1.70053	0.003489	23.2215	36.4465	190.452	96.6462	77.4248	180.891	541.717	340.82	240.363	358.557	159.23
ENSGALG00000052108	111.95	1.42307	0.00356337	53.5104	46.4693	113.907	91.9997	20.1517	54.3485	219.894	198.102	219.993	129.822	83.2575
ENSGALG00000049525	42.4228	1.67383	0.00373724	30.2889	16.4009	3.64502	18.5858	44.5458	14.6011	50.3923	86.2701	68.2387	56.6685	77.0131
ENSGALG00000035026|SLC22A4	237.676	1.23697	0.00373749	134.281	133.941	117.552	176.565	63.6368	255.519	233.637	170.41	452.209	372.982	503.708
ENSGALG00000041275|SLC25A38	134.154	1.40007	0.00384928	24.2311	103.873	116.641	76.2018	39.2427	100.585	187.826	153.369	352.397	128.792	192.533
ENSGALG00000009686|PPP1R9A	1108.82	1.04143	0.00401253	280.677	1053.3	964.108	998.058	440.155	755.2	1527.8	1418.66	2040.03	1279.68	1439.31
ENSGALG00000015390|HOOK3	804.19	1.08256	0.0041668	211.013	674.261	869.337	611.473	274.699	558.086	1070.84	1459.14	1190.61	903.606	1023.03
ENSGALG00000048405	281.993	1.23117	0.00459946	94.9052	225.968	287.045	149.616	58.3337	232.806	262.269	419.635	484.8	531.654	354.885
ENSGALG00000033720|CA7	15.6269	2.95431	0.00461333	3.02889	2.73349	10.0238	5.57574	0	1.62234	3.43584	38.3423	15.2773	76.245	15.6108
ENSGALG00000054407	7.22872	2.37595	0.00462006	4.03852	1.82233	0	1.85858	3.18184	4.05585	11.4528	17.041	12.2219	9.27304	14.5701
ENSGALG00000013143|PDE3A	2434	1.09146	0.00464178	576.499	1844.19	2443.07	2110.42	757.278	1913.55	2638.72	3981.21	3378.33	3643.27	3487.45
ENSGALG00000018439|DLX1	27.6073	3.03731	0.00471106	9.08667	5.46698	3.64502	0	0	20.2793	20.615	55.3833	45.832	127.762	15.6108
ENSGALG00000016154|ARC	25.7717	1.89904	0.0047224	3.02889	20.9568	15.4913	5.57574	7.42429	16.2234	64.1356	13.8458	49.9059	51.5169	35.3844
ENSGALG00000003594|ANK1	228.269	1.80358	0.0047224	126.204	80.1824	51.9415	43.6766	33.9396	305.811	640.211	243.899	191.476	561.534	232.08
ENSGALG00000033453	22.3789	2.97312	0.00490321	0	4.55582	0	15.7979	7.42429	4.86703	28.632	17.041	111.015	40.1832	16.6515
ENSGALG00000009048|ABLIM1	1180.97	1.01651	0.00500439	444.237	894.762	1441.61	913.492	347.881	794.136	1464.81	1591.2	1835.32	1908.18	1355.02
ENSGALG00000047795	319.827	1.19998	0.00500624	69.6645	236.902	184.985	271.353	154.85	288.777	494.761	675.25	213.883	374.012	553.662
ENSGALG00000002762|UHRF1BP1	993.216	1.00653	0.00509221	291.783	776.311	920.367	819.634	333.033	943.392	1533.53	1434.64	1031.73	1466.17	1374.79
ENSGALG00000004610|SH2B3	98.5951	1.58787	0.00511963	21.2022	83.827	57.4091	28.808	53.0307	64.8937	248.526	89.4653	93.7009	285.403	58.2802
ENSGALG00000007620|GFRA3	708.554	1.15168	0.00530631	680.491	402.734	498.456	302.949	325.608	523.205	538.281	1058.67	730.256	2118.37	615.064
ENSGALG00000003759|RORA	597.069	1.07405	0.0053861	155.483	481.094	582.292	425.615	308.639	430.732	1000.97	1147.07	591.742	453.348	990.764
ENSGALG00000038678|EPB41L3	230.884	1.23193	0.00569383	120.146	153.075	99.3268	174.707	145.304	166.29	162.63	233.249	557.113	578.019	149.863
ENSGALG00000011182|DLL1	190.778	1.03615	0.00582565	225.148	68.3372	153.091	100.363	132.577	95.7182	196.988	271.591	375.822	187.521	291.401
ENSGALG00000031776|NFASC	66.4291	1.61161	0.00593191	42.4045	61.0479	20.0476	35.313	36.0609	11.3564	150.032	26.6266	141.57	83.4573	122.805
ENSGALG00000054185	43.2177	1.16605	0.00598926	38.3659	22.7791	17.3138	22.303	39.2427	25.9575	76.7337	55.3833	62.1278	32.9708	82.2167
ENSGALG00000053307	370.397	1.00448	0.00600724	111.059	296.128	383.638	365.211	155.91	212.527	469.564	636.908	418.599	440.984	583.843
ENSGALG00000050564	8.47984	2.90365	0.00609075	4.03852	0	2.73376	2.78787	0	3.24468	28.632	17.041	23.4252	7.21236	4.16287
ENSGALG00000054551	9.28578	3.41543	0.00669824	4.03852	4.55582	0	0.92929	0	0.811171	26.3414	47.9278	5.09244	4.12135	8.32575
ENSGALG00000051312	1541.55	2.18614	0.00671955	186.782	327.108	1114.46	332.686	459.246	1117.79	1541.55	3471.04	2990.28	293.646	5122.41
ENSGALG00000026864|ZCCHC24	51.9544	1.94427	0.00696919	10.0963	6.37814	17.3138	51.111	26.5153	24.3351	182.099	118.222	24.4437	37.0921	73.891
ENSGALG00000039264|SLA	20.2355	2.67503	0.00720324	0	3.64465	18.2251	0	4.24245	8.92288	28.632	28.7567	27.4992	36.0618	66.606
ENSGALG00000016224|MAOA	197.152	1.24426	0.00740536	137.31	161.276	126.664	105.01	94.3946	104.641	121.4	274.786	590.723	333.829	118.642
ENSGALG00000013377|LMBRD2	2407.47	1.00853	0.00776588	513.902	2355.36	2256.27	1940.36	1030.92	1796.74	2747.52	4047.24	3212.31	2892.16	3689.35
ENSGALG00000012187|MGAT5	639.766	1.27086	0.00791057	86.8282	635.081	492.989	506.463	178.183	437.221	1081.14	1299.38	844.327	716.084	759.724
ENSGALG00000030397|TRIM27.1	36.4101	2.25907	0.00857291	29.2793	9.11163	8.20129	0	8.48491	25.1463	75.5884	57.5134	45.832	121.58	19.7736
ENSGALG00000015154|TRPM6	134.316	2.10764	0.00896444	29.2793	93.8498	39.184	71.5553	0	87.6065	108.802	326.974	149.718	393.589	176.922
ENSGALG00000004980|KCNMA1	632.755	1.41089	0.00902354	75.7223	429.158	618.742	302.949	252.426	485.08	330.986	829.684	1792.54	938.637	904.384
ENSGALG00000031177	26.5934	1.50346	0.00966581	26.2504	19.1344	6.37878	9.2929	6.36368	19.4681	38.9395	57.5134	27.4992	52.5472	29.1401
ENSGALG00000002167|PATL2	72.2574	1.25276	0.0101938	49.4719	22.7791	49.2078	17.6565	49.8488	77.0612	95.0582	173.605	109.997	75.2146	74.9317
ENSGALG00000016866|FGF14	60.9359	2.00647	0.0102355	2.01926	27.3349	39.184	32.5252	3.18184	49.4814	101.93	186.386	103.886	51.5169	72.8503
ENSGALG00000007944|HECW2	27.9104	1.56008	0.0106519	12.1156	20.0456	17.3138	26.0201	4.24245	8.92288	58.4092	23.4314	66.2017	45.3348	24.9772
ENSGALG00000013941|PDE7B	341.927	1.00272	0.0114563	94.9052	290.661	206.855	340.12	167.577	308.245	303.499	554.898	714.979	417.287	362.17
ENSGALG00000054598	6.63751	3.48368	0.0114742	0	3.64465	0	0	0	3.24468	8.01695	11.7157	18.3328	4.12135	23.9365
ENSGALG00000008949|ADRB1	35.5406	1.89289	0.0120306	16.1541	17.3121	4.55627	7.43432	7.42429	42.1809	123.69	35.1471	27.4992	76.245	33.303
ENSGALG00000050747	32.9204	1.0434	0.0130796	14.1348	20.9568	26.4264	30.6666	19.091	21.9016	34.3584	37.2772	70.2757	38.1225	48.9138
ENSGALG00000018702	57.7459	1.52427	0.0131385	23.2215	16.4009	38.2727	27.8787	8.48491	72.1942	103.075	42.6025	65.1832	146.308	91.5832
ENSGALG00000048087	108.861	1.40991	0.0131637	16.1541	67.4261	120.286	44.6059	18.0304	105.452	163.775	177.866	158.884	178.248	146.741
ENSGALG00000051913	19.5024	1.34261	0.0137564	5.04815	15.4898	16.4026	13.0101	7.42429	11.3564	18.3245	30.8868	41.758	32.9708	21.8551
ENSGALG00000034950|SMPD3	1089.75	1.10644	0.0139693	185.772	918.453	1422.47	547.352	526.064	689.495	1112.07	1404.82	1472.73	2066.86	1641.21
ENSGALG00000008428|CDK15	15.2324	1.85355	0.0150356	17.1637	9.11163	2.73376	2.78787	5.30307	4.86703	8.01695	37.2772	27.4992	27.8191	24.9772
ENSGALG00000002325|IGFALS	15.4225	2.50675	0.0150356	12.1156	2.73349	5.46753	0	9.54552	0	33.2131	23.4314	46.8505	13.3944	22.8958
ENSGALG00000016262|XK	8.42716	4.17172	0.0151535	4.03852	1.82233	0	0	0	0	12.5981	36.2122	8.14791	29.8798	0
ENSGALG00000054506	11.5586	2.87579	0.0152398	8.07704	0	8.20129	0	0	1.62234	14.8886	24.4965	33.6101	17.5157	18.7329
ENSGALG00000009784|PTPN14	265.646	1.28761	0.0156502	38.3659	168.565	257.885	234.181	50.9094	212.527	486.744	513.36	300.454	379.164	279.953
ENSGALG00000048060	21.5802	1.27691	0.0174734	9.08667	10.0228	28.2489	10.2222	13.788	7.30054	30.9225	36.2122	33.6101	30.9101	27.0587
ENSGALG00000046375|SULT6B1	11.7686	3.31908	0.0175514	0	0	6.37878	0	0	7.30054	8.01695	29.8218	39.721	28.8494	9.36646
ENSGALG00000017068|KL	599.81	1.0938	0.0176169	237.263	771.755	308.004	145.899	377.578	533.75	671.134	685.901	503.133	1237.44	1126.06
ENSGALG00000029940|IL1B	45.5858	1.0737	0.0179166	45.4334	18.2233	15.4913	27.8787	41.3639	34.0692	46.9564	43.6676	87.59	76.245	64.5245
ENSGALG00000006325	11.2767	3.90783	0.0179166	0	0	0	0	0	8.92288	49.247	30.8868	16.2958	4.12135	14.5701
ENSGALG00000015944	13.2205	3.97778	0.0183362	7.06741	0	0	0	0	3.24468	0	15.9759	48.8874	51.5169	18.7329
ENSGALG00000033664|MOV10L1	38.4569	1.84184	0.0186058	24.2311	14.5786	10.9351	9.2929	9.54552	37.3139	37.7942	150.174	63.1463	58.7292	7.28503
ENSGALG00000005515|CRYBB3	8.54783	3.50299	0.0186395	0	2.73349	0	3.71716	0	2.43351	28.632	22.3663	9.16639	0	24.9772
ENSGALG00000017246|ME3	31.6973	2.23297	0.0187659	24.2311	3.64465	30.9827	3.71716	8.48491	0	36.6489	35.1471	61.1093	98.9124	45.7916
ENSGALG00000029746|NT5DC3	953.534	1.11364	0.0187659	849.099	753.532	463.829	432.12	318.184	924.735	540.572	1427.18	984.878	2864.34	930.402
ENSGALG00000052715	31.3962	1.85118	0.0188116	8.07704	7.28931	0	19.5151	21.2123	30.0133	48.1017	40.4724	69.2572	56.6685	44.7509
ENSGALG00000032565	17.1393	1.78136	0.0188116	9.08667	0	4.55627	14.8686	10.6061	9.73405	28.632	25.5615	21.3883	42.2438	21.8551
ENSGALG00000051331	13.771	2.77601	0.0191298	0	0	4.55627	5.57574	0	12.1676	16.0339	19.1711	16.2958	37.0921	40.588
ENSGALG00000028298|CNTLN	687.235	1.35675	0.0203163	162.55	337.13	889.385	245.333	400.912	376.383	2227.57	637.973	1447.27	370.921	464.16
ENSGALG00000046817	14.9544	2.81849	0.020425	4.03852	3.64465	0	12.0808	4.24245	0	10.3075	77.7496	27.4992	4.12135	20.8144
ENSGALG00000018557|SOD3	33.5165	1.10728	0.0205668	21.2022	34.6242	20.9589	26.0201	16.9698	12.1676	43.5206	36.2122	35.6471	40.1832	81.176
ENSGALG00000012142|KCNA4	123.454	1.43638	0.0207143	106.011	65.6038	42.829	25.0908	100.758	77.0612	101.93	482.474	167.032	123.64	65.5652
ENSGALG00000051282	17.4945	1.60272	0.0208857	16.1541	16.4009	2.73376	8.36361	5.30307	5.6782	12.5981	22.3663	39.721	36.0618	27.0587
ENSGALG00000047328	103.386	1.1476	0.0216279	20.1926	83.827	96.593	89.2119	26.5153	82.7394	116.818	194.907	118.145	182.37	125.927
ENSGALG00000014258	89.8849	1.24931	0.0221807	16.1541	51.9363	85.6579	81.7775	31.8184	64.0825	64.1356	105.441	243.419	128.792	115.52
ENSGALG00000039919	229.182	1.77374	0.022311	146.396	287.016	25.5151	105.01	13.788	77.0612	385.959	341.885	114.071	183.4	840.9
ENSGALG00000046991	14.5665	2.77245	0.0224284	0	11.8451	3.64502	8.36361	0	0	51.5376	15.9759	30.5546	19.5764	18.7329
ENSGALG00000047033	59.0587	1.20094	0.023033	47.4526	18.2233	62.8766	22.303	22.2729	49.4814	71.0073	153.369	68.2387	86.5483	47.873
ENSGALG00000001616|CDC45	36.6349	1.13811	0.0250734	32.3082	17.3121	23.6926	23.2323	13.788	31.6357	56.1187	96.9208	44.8135	31.9405	31.2215
ENSGALG00000028016	13.6394	2.22273	0.0254639	11.1059	5.46698	2.73376	6.50503	0	4.86703	16.0339	10.6506	13.2403	70.0629	9.36646
ENSGALG00000048287|gga-mir-12240	27.9246	1.13688	0.0257828	14.1348	20.0456	23.6926	31.5959	7.42429	11.3564	51.5376	36.2122	36.6656	42.2438	32.2623
ENSGALG00000031380|DENND3	765.684	1.0367	0.0259647	363.467	660.593	595.961	601.251	376.518	510.227	1583.92	1682.8	427.765	347.224	1272.8
ENSGALG00000046755	48.3009	1.61944	0.0268986	49.4719	23.6902	9.11255	35.313	18.0304	13.7899	21.7603	173.605	33.6101	109.216	43.7102
ENSGALG00000040465|ZEB2	110.939	1.00119	0.0272833	70.6741	92.9387	89.303	91.0704	25.4547	87.6065	120.254	146.979	129.348	273.039	93.6646
ENSGALG00000029469	8.81902	2.46065	0.0277482	0	2.73349	3.64502	3.71716	7.42429	0	16.0339	9.58557	6.11093	11.3337	36.4251
ENSGALG00000002546|COL5A1	69.1615	1.07681	0.0278326	68.6548	24.6014	41.9177	67.8382	23.3335	49.4814	93.9129	76.6846	120.182	147.338	46.8323
ENSGALG00000053347	19.7409	2.07132	0.0293734	7.06741	4.55582	17.3138	10.2222	0	8.92288	11.4528	94.7906	18.3328	25.7584	18.7329
ENSGALG00000052767	96.3671	2.0905	0.0296151	58.5585	45.5582	0	27.8787	14.8486	85.9841	345.874	109.702	62.1278	268.918	40.588
ENSGALG00000046709	26.5424	1.43304	0.0296367	8.07704	6.37814	27.3376	24.1615	7.42429	16.2234	46.9564	64.9689	44.8135	16.4854	29.1401
ENSGALG00000009429|RXFP1	855.16	1.21773	0.0298063	501.786	263.326	256.974	682.099	267.275	1229.74	415.736	817.969	2174.47	1348.71	1448.68
ENSGALG00000048570	12.9605	3.04817	0.0302797	8.07704	9.11163	0.911255	0	0	0	41.23	56.4484	8.14791	9.27304	9.36646
ENSGALG00000016375|PHEX	7.24741	2.89018	0.0326223	0	3.64465	1.82251	5.57574	0	0	33.2131	11.7157	7.12942	3.09101	13.5293
ENSGALG00000050294	69.1012	1.03498	0.0332329	46.443	19.1344	89.303	51.111	45.6064	29.2022	103.075	144.849	93.7009	72.1236	65.5652
ENSGALG00000044150	24.0994	1.5038	0.0333461	16.1541	10.934	1.82251	6.50503	30.7578	12.9787	27.4867	57.5134	29.5362	40.1832	31.2215
ENSGALG00000002112|CSF3R	43.6779	1.94396	0.0334698	16.1541	0	17.3138	10.2222	15.9092	54.3485	147.741	48.9929	44.8135	95.8214	29.1401
ENSGALG00000054579	61.3121	1.29854	0.0349713	15.1445	39.18	77.4567	41.8181	14.8486	32.4468	64.1356	102.246	31.5731	146.308	109.275
ENSGALG00000038000|CX3CR1	27.2342	1.53349	0.0351501	16.1541	21.8679	14.5801	12.0808	4.24245	18.6569	54.9734	44.7327	13.2403	85.518	13.5293
ENSGALG00000047842	42.4331	1.18037	0.0356	27.26	25.5126	36.4502	16.7272	41.3639	14.6011	24.0509	106.506	36.6656	78.3056	59.3209
ENSGALG00000040971|EGR2	91.4357	1.3604	0.036245	75.7223	53.7586	35.5389	65.9796	53.0307	36.5027	109.947	47.9278	66.2017	398.741	62.4431
ENSGALG00000006393	30.6418	2.90346	0.0367685	40.3852	3.64465	2.73376	0	0	0	30.9225	57.5134	74.3496	49.4562	78.0539
ENSGALG00000046316|CFAP97D1	105.171	1.4614	0.03683	135.29	41.9135	27.3376	69.6968	12.7274	64.0825	292.046	252.42	52.9614	77.2753	131.13
ENSGALG00000008660|CST7	13.2431	2.41961	0.0371151	6.05778	0	6.37878	0	5.30307	8.92288	6.87167	26.6266	10.1849	63.8809	11.4479
ENSGALG00000017930|7SK	6.84781	1.98731	0.0373066	2.01926	5.46698	2.73376	5.57574	0	1.62234	9.16223	13.8458	19.3513	6.18202	9.36646
ENSGALG00000014686|FBN2	10.8131	3.0112	0.0373573	0	0	0	12.0808	0	3.24468	11.4528	14.9109	21.3883	32.9708	22.8958
ENSGALG00000004209|ELFN1	13.3996	3.28736	0.0379401	0	0	4.55627	0	0	11.3564	3.43584	51.123	48.8874	6.18202	21.8551
ENSGALG00000004729|SLC7A10	28.0661	1.11337	0.0380808	24.2311	24.6014	9.11255	23.2323	21.2123	8.11171	28.632	27.6916	60.0908	40.1832	41.6287
ENSGALG00000048031	18.0627	2.37883	0.0382954	2.01926	15.4898	5.46753	7.43432	1.06061	5.6782	6.87167	10.6506	22.4067	118.489	3.12215
ENSGALG00000016907|KLHL1	47.6854	1.49413	0.0391182	23.2215	30.0684	38.2727	25.0908	0	39.7474	46.9564	83.0749	75.3681	64.9112	97.8275
ENSGALG00000043591|PLA2G4F	352.202	1.28491	0.0398932	69.6645	296.128	198.654	103.151	312.881	297.7	942.565	749.805	150.736	156.611	596.331
ENSGALG00000035589	10.9094	3.13326	0.0406782	0	0	8.20129	3.71716	0	2.43351	0	19.1711	25.4622	38.1225	22.8958
ENSGALG00000050332	31.2893	1.94849	0.0406849	14.1348	10.0228	40.0952	8.36361	0	8.92288	17.1792	64.9689	22.4067	113.337	44.7509
ENSGALG00000010490|DPYSL4	40.9718	1.713	0.0407365	28.2696	27.3349	0	17.6565	26.5153	21.0904	59.5545	22.3663	66.2017	42.2438	139.456
ENSGALG00000001780|PROC	20.8615	1.62569	0.0407946	12.1156	10.0228	14.5801	0	13.788	13.7899	13.7433	26.6266	25.4622	55.6382	43.7102
ENSGALG00000011283	8.95442	2.61633	0.0411469	0	7.28931	0	4.64645	4.24245	0	13.7433	21.3013	25.4622	4.12135	17.6922
ENSGALG00000011284|LRRC7	242.375	2.97222	0.0413345	228.176	27.3349	9.11255	0	9.54552	79.4947	686.022	552.768	31.5731	689.296	352.803
ENSGALG00000052467	21.229	2.83218	0.0419002	0	3.64465	15.4913	4.64645	0	9.73405	24.0509	61.7737	0	29.8798	84.2982
ENSGALG00000050814	156.373	1.29987	0.0422746	258.465	92.9387	43.7402	42.7473	31.8184	94.0958	160.339	198.102	140.551	455.409	201.899
ENSGALG00000032598|MYO1A	178.544	1.13218	0.0445921	77.7415	27.3349	132.132	93.8583	201.517	162.234	400.848	176.801	146.662	151.46	393.391
ENSGALG00000054545	11.515	3.0948	0.0447393	0	6.37814	6.37878	2.78787	0	0	18.3245	23.4314	0	36.0618	33.303
ENSGALG00000016227|GPR34	45.4467	1.61192	0.0458191	19.183	19.1344	62.8766	8.36361	15.9092	15.4122	51.5376	140.588	18.3328	127.762	20.8144
ENSGALG00000000544	23.1931	1.38605	0.0472564	13.1252	9.11163	30.9827	8.36361	10.6061	8.11171	25.1961	39.4073	18.3328	73.1539	18.7329
ENSGALG00000038069|CCR8	16.7536	1.76079	0.0481481	6.05778	8.20047	19.1364	0	11.6667	3.24468	14.8886	17.041	28.5177	43.2742	32.2623
