# Supplementary material for: Identification of crucial genes and metabolites regulating the eggshell brownness in chicken
Source: BMC Genomics. 2022 Nov 21;23:761. doi: 10.1186/s12864-022-08987-7 (PMC9677642; doi:10.1186/s12864-022-08987-7)
Supplement: Supplementary file 4 — Additional file 4: Table S3. Differentially upregulated genes in DBS group compared with WS group at 16 h following oviposition. [file 12864_2022_8987_MOESM4_ESM.xls]

## Sheet: Sheet1
Table S3. Differentially upregulated genes in DBS group compared with WS group at 16 h following oviposition
Gene	baseMean	log2FoldChange	padj	WS_16H_1	WS_16H_2	WS_16H_3	WS_16H_4	WS_16H_5	WS_16H_6	DBS_16H_1	DBS_16H_2	DBS_16H_3	DBS_16H_4	DBS_16H_5	DBS_16H_6
ENSGALG00000003948|ALAS1	9206.08	1.87632	1.17196e-67	4058.18	3882.56	4096.9	3571.12	3647.36	4393.23	13313.3	17262.9	16750.4	14352.3	13044.5	12100.2
ENSGALG00000048771	192.545	3.95802	4.31176e-29	32.9775	17.0684	30.6369	13.2673	21.1529	24.3833	148.382	453.941	550.625	246.506	326.829	444.77
ENSGALG00000011961|TNIP3	2905.48	2.75462	3.91917e-28	542.19	991.975	464.836	777.243	1124.13	598.981	4449.68	6074.35	3954.95	5850.34	6784.17	3252.98
ENSGALG00000017039|STOML3	2620.23	2.38595	8.60553e-25	826.378	1031.13	839.875	783.876	892.451	675.311	3118.71	3436.11	3029.45	3596.43	7060.38	6152.65
ENSGALG00000006775|TGM2	1225.54	1.52515	2.57385e-22	579.047	645.587	630.698	664.471	657.755	613.823	1799.36	1139.47	1860.14	1715.72	2229.48	2170.9
ENSGALG00000050086|RNF207	187.823	2.45213	8.8393e-22	49.4663	56.2253	94.0237	50.858	58.4223	39.2253	374.531	294.677	222.485	300.521	446.776	266.669
ENSGALG00000032469|ARHGAP45	259.897	1.79916	3.3747e-20	122.211	114.459	127.83	76.287	137.998	116.616	503.248	297.755	363.697	357.482	485.291	415.888
ENSGALG00000031197	102.852	3.00612	4.04869e-19	21.3384	19.0764	25.3547	24.3234	24.1747	22.263	133.186	133.105	119.878	210.168	352.139	149.219
ENSGALG00000049873	815.449	2.0544	1.71481e-18	334.625	254.018	294.748	417.92	271.966	325.464	636.435	1294.12	1311.54	1329.76	1909.25	1405.55
ENSGALG00000012339|ATL1	1216.72	1.16956	5.13789e-18	779.822	686.752	812.407	845.791	620.485	748.461	1617.01	1906.55	1852.01	1425.02	1964.27	1342.01
ENSGALG00000008113|PLCL1	142.907	2.18412	1.81139e-17	35.8873	73.2937	60.2174	55.2804	36.2621	48.7666	198.439	300.063	175.753	281.861	180.471	268.595
ENSGALG00000037992|C8orf88	100.845	5.48241	3.12527e-17	0	5.02012	0	15.4785	0	6.36086	194.863	143.107	228.58	195.437	235.493	185.802
ENSGALG00000043598	71447.3	1.4895	8.82791e-17	36784.5	33956.1	33804.2	43706.9	30874.2	46029.3	116139	126272	75495.5	109207	130954	74145.6
ENSGALG00000004009	102.26	3.43948	2.60479e-16	29.0978	11.0443	19.016	28.7458	3.02184	12.7217	117.991	160.034	158.482	207.222	217.886	261.856
ENSGALG00000041461|DNMT3B	532.378	1.57734	2.96161e-16	229.873	317.271	283.128	241.023	231.675	300.02	683.81	585.507	830	617.737	1020.1	1048.39
ENSGALG00000043582	6389.16	2.24015	3.05798e-15	1817.64	3287.17	2895.72	2666.73	1830.23	895.821	11737.4	8462.54	13029.1	6646.81	12070.7	11330.1
ENSGALG00000026070	343.545	3.55179	9.22144e-15	60.1355	57.2293	32.7498	26.5346	66.4806	80.5709	447.828	378.541	1622.41	200.347	548.016	601.69
ENSGALG00000002802|PACSIN1	73.5038	2.20622	2.3131e-14	22.3083	33.1328	16.9031	33.1683	27.1966	24.3833	67.0402	125.411	128.005	146.332	124.349	133.816
ENSGALG00000033256|PCSK5	777.443	2.02963	8.16095e-14	222.113	322.291	350.74	348.267	285.061	307.441	1086.94	1505.7	1472.06	1352.34	459.981	1616.38
ENSGALG00000042611	1188.35	1.53715	4.79297e-13	676.04	331.328	752.19	772.82	511.699	610.642	1911.09	1381.06	1455.8	2125.25	1845.43	1886.9
ENSGALG00000006995|APOD	4446.12	2.10313	9.4731e-13	1348.2	1859.45	2512.23	1670.57	1095.92	1587.03	4186.88	5398.82	11291.9	7232.14	10807.4	4362.98
ENSGALG00000047713|QPRT	222.878	3.87528	1.66498e-12	52.3761	35.1408	7.39512	13.2673	5.03641	57.2477	819.678	269.287	296.646	292.664	375.248	450.546
ENSGALG00000016969	422.139	1.56898	1.66498e-12	142.579	187.752	219.741	148.152	306.213	272.457	592.635	630.132	630.882	778.801	662.461	493.868
ENSGALG00000002911|MOXD1	299.993	2.21512	1.72424e-12	75.6544	169.68	122.548	90.6599	52.3786	127.217	509.505	703.224	311.885	328.019	577.728	531.413
ENSGALG00000046288	34.4802	5.8445	6.10909e-12	6.78949	0	0	0	0	0	46.4812	70.7841	88.3844	47.1405	70.4277	83.7553
ENSGALG00000027587	148.336	2.27625	9.27063e-12	91.1732	36.1448	39.0885	36.4851	70.5097	30.7441	219.892	267.748	257.026	311.324	139.755	280.147
ENSGALG00000017040	151.227	2.77729	1.10313e-11	49.4663	58.2334	14.7902	46.4356	33.2403	28.6239	182.349	175.421	162.546	204.276	343.335	516.01
ENSGALG00000013535|CYP4V2	552.233	1.43081	1.47171e-11	229.873	374.501	296.861	247.656	300.17	343.486	833.086	709.38	670.502	579.436	1222.58	819.262
ENSGALG00000016875|CLYBL	181.109	1.67573	2.51373e-11	95.0529	94.3782	87.685	68.5477	117.852	54.0673	218.104	249.283	401.285	254.362	217.886	314.804
ENSGALG00000052868	211.383	2.30954	2.70199e-11	102.812	62.2494	61.2739	37.5907	30.2184	131.458	276.205	311.604	385.031	322.127	374.147	441.882
ENSGALG00000050544	15.2705	7.32914	5.74404e-11	0	0	0	0	0	0	25.0283	37.7002	10.1591	23.5703	39.6156	47.1725
ENSGALG00000029819|SCG2	2926.93	1.28406	7.48382e-10	1562.55	2115.48	1367.04	2044.27	1213.77	1922.04	6083.67	4645.59	3949.87	3156.45	3423.45	3639.02
ENSGALG00000004637	2254.43	1.19461	8.86853e-10	1444.22	1282.14	1360.7	1426.24	1111.03	1600.82	3188.43	1888.09	2680.99	3025.83	4302.69	3742.03
ENSGALG00000008490|TRH	73.9417	2.56612	8.93508e-10	25.2181	6.02414	32.7498	22.1122	27.1966	14.842	104.583	123.872	114.798	152.225	199.178	64.5012
ENSGALG00000026663|CX3CL1	678.911	1.4685	1.24978e-09	348.204	418.678	213.402	385.857	449.247	346.667	1003.81	593.971	880.796	1453.5	963.98	1088.82
ENSGALG00000001534|TMEM88B	2199.51	1.24743	1.78387e-09	943.74	1433.75	887.415	1357.69	1769.79	1430.13	3971.46	2735.96	3376.89	2310.87	2735.68	3440.71
ENSGALG00000012429|BMP4	242.674	1.96071	1.82486e-09	119.301	130.523	73.9512	124.934	60.4369	85.8716	239.557	221.585	381.983	604.97	335.632	533.338
ENSGALG00000054648	11.2514	6.88935	2.0652e-09	0	0	0	0	0	0	25.9222	23.8512	7.11139	28.4807	19.8078	29.8438
ENSGALG00000051634	93.1288	2.47874	2.12174e-09	16.4888	47.1891	40.145	15.4785	25.182	25.4434	146.594	144.646	89.4003	309.36	143.056	114.562
ENSGALG00000002742|TMEM132B	119.932	2.07958	3.14633e-09	48.4964	46.1851	62.3303	45.33	37.2694	36.0449	231.512	298.524	213.342	180.705	67.1264	172.324
ENSGALG00000000748|TJP3	6452.62	1.05552	3.22042e-09	4405.41	4038.18	4116.97	4034.37	4377.64	4179.08	9118.36	6990.7	6851.31	6821.63	13409.9	9087.93
ENSGALG00000052132	135.677	1.35901	3.59528e-09	76.6243	85.342	75.0077	66.3365	94.6844	58.3079	261.904	147.723	151.371	174.813	206.881	229.124
ENSGALG00000028975	211.655	1.48582	5.68069e-09	116.391	113.455	102.475	80.7094	174.26	80.5709	405.816	255.438	313.917	255.344	248.698	392.784
ENSGALG00000030164|ECH1	3219.68	1.08115	7.13758e-09	2045.58	1960.86	1950.2	2311.83	1813.11	2318.53	4071.57	3640.76	6607.49	2985.57	4673.54	4257.08
ENSGALG00000002452|AQP3	193.323	3.30513	8.79999e-09	16.4888	14.0563	9.50801	82.9206	54.3932	36.0449	429.057	269.287	477.479	609.881	224.488	96.2705
ENSGALG00000019866|PFN4	629.762	1.11683	9.74544e-09	386.031	339.36	520.828	416.814	378.738	343.486	798.225	1080.23	692.852	834.78	1132.35	633.46
ENSGALG00000002461	925.058	1.24452	1.15759e-08	515.032	480.927	639.15	419.026	717.184	522.651	1103.03	1320.28	1000.67	1058.7	2052.31	1271.73
ENSGALG00000050165	181.179	1.45073	1.51216e-08	142.579	67.2696	77.1206	88.4487	88.6407	117.676	238.663	202.35	269.217	209.186	362.043	310.954
ENSGALG00000016577|OTOF	49.3261	3.785	2.39504e-08	4.84964	0	5.28223	4.42243	20.1456	5.30072	77.7666	144.646	106.671	50.0868	34.1134	138.629
ENSGALG00000003466	4332.03	1.30718	3.1291e-08	2514.05	3186.77	2977.06	1887.27	1995.42	2400.16	7907.16	3665.38	8376.2	5497.76	7081.29	4495.83
ENSGALG00000052737	550.217	2.25325	3.71357e-08	292.918	253.014	35.9192	152.574	288.082	121.916	1273.76	974.05	763.966	907.455	727.386	811.56
ENSGALG00000004365	1980.38	1.19521	4.25415e-08	1177.49	1843.39	1191.67	958.563	976.055	1076.05	2963.18	2519.76	2654.58	3537.5	3121.93	1744.42
ENSGALG00000026384|PCSK4	563.227	1.36315	8.1566e-08	379.242	232.933	498.643	196.798	244.769	339.246	871.522	716.304	607.516	762.105	1027.8	881.838
ENSGALG00000002108	1560.07	1.83682	1.15199e-07	366.633	718.881	457.441	459.933	1274.21	817.37	2624.4	3054.49	2270.56	1077.36	2364.83	3234.69
ENSGALG00000031534|ARID5B	3884.96	1.0176	1.15199e-07	2733.26	2277.12	3273.93	2935.39	2561.52	1632.62	6898.88	4354.76	4241.43	5034.21	5238.06	5438.32
ENSGALG00000052156	482.223	1.583	1.28285e-07	309.407	232.933	286.297	221.122	153.107	244.893	913.534	470.099	548.593	444.889	1236.89	724.917
ENSGALG00000012834|AKR1D1	374.875	2.22551	1.31358e-07	63.0453	123.495	105.645	149.257	174.26	177.044	561.35	830.174	343.378	1275.74	231.091	464.024
ENSGALG00000023933|G0S2	595.616	1.72161	1.31358e-07	262.85	285.143	250.378	274.191	188.362	401.794	443.359	460.096	873.685	1139.23	1198.37	1369.93
ENSGALG00000049002	142.546	1.60828	1.4492e-07	85.3536	76.3058	54.9352	61.9141	51.3713	92.2324	210.059	166.189	151.371	143.386	341.134	276.296
ENSGALG00000000251|CD79B	108.784	1.35894	2.8094e-07	79.5341	57.2293	71.8383	57.4916	34.2476	65.7289	152.852	166.958	180.832	157.135	180.471	101.084
ENSGALG00000006633|TMEM243	82.4256	2.02148	3.38402e-07	34.9174	32.1287	31.6934	23.2178	33.2403	40.2854	147.488	163.111	185.912	168.92	85.8338	42.359
ENSGALG00000016186|PDE9A	976.543	1.70651	4.27465e-07	302.617	283.135	799.73	510.791	416.007	436.779	904.595	2663.64	1138.84	1006.65	1552.71	1703.02
ENSGALG00000002182|NR5A2	69.5657	2.0968	4.45271e-07	26.188	20.0805	23.2418	19.901	19.1383	49.8267	69.7218	153.878	98.5435	138.475	55.0217	160.772
ENSGALG00000016502|TP53I3	1296.82	1.64478	5.02237e-07	428.708	405.625	1111.38	992.836	436.153	396.494	1747.51	2068.13	2086.68	1513.41	2818.21	1556.69
ENSGALG00000050026	245.86	1.58997	7.57631e-07	124.151	122.491	85.5721	111.666	100.728	190.826	329.838	245.436	201.151	359.446	552.418	526.6
ENSGALG00000053107	113.954	1.54109	7.73418e-07	49.4663	100.402	51.7659	44.2243	47.3422	56.1876	101.007	165.419	155.435	242.577	194.777	158.846
ENSGALG00000036471|RFTN2	137.74	1.98799	1.34373e-06	37.8272	56.2253	73.9512	66.3365	18.1311	80.5709	102.795	224.662	248.899	171.866	221.187	350.425
ENSGALG00000007543|APCDD1L	214.209	1.82591	1.47498e-06	64.0152	81.3259	80.2899	101.716	99.7208	138.879	181.455	582.43	267.185	174.813	274.008	524.674
ENSGALG00000054154	475.834	1.05453	1.51598e-06	263.82	358.436	248.265	362.64	368.665	253.374	741.017	519.34	544.529	550.955	946.373	552.593
ENSGALG00000044654|C22orf39	896.655	1.32034	1.57551e-06	553.829	458.839	544.07	547.276	549.975	421.937	1020.8	533.958	1488.31	1226.64	1911.45	1502.78
ENSGALG00000042023	1272.54	1.25998	1.62903e-06	1003.88	699.804	595.836	908.81	513.713	776.025	1446.28	1815.77	1682.35	3098.51	1425.06	1304.47
ENSGALG00000007645	979.426	1.10904	1.77008e-06	794.371	373.497	810.294	540.643	474.429	729.378	1276.44	1090.23	1380.62	1100.93	1458.07	1724.2
ENSGALG00000008303|LHX5	8.35202	6.4596	1.82503e-06	0	0	0	0	0	0	3.57548	31.5451	22.3501	5.89257	17.6069	19.2541
ENSGALG00000023781|TREM2	94.1624	1.43703	2.15068e-06	81.4739	46.1851	48.5965	44.2243	39.284	44.526	79.5543	137.721	116.83	173.831	169.467	148.257
ENSGALG00000017072	1329.33	1.03691	2.5081e-06	606.205	737.957	1362.82	874.536	1019.37	626.545	1891.43	1751.91	2063.32	1843.39	1480.08	1694.36
ENSGALG00000030173|WNT2	107.474	1.44218	2.67664e-06	82.4439	61.2454	27.4676	67.4421	37.2694	71.0296	191.288	142.338	140.196	137.493	140.855	190.616
ENSGALG00000013741|SYTL3	359.383	1.18544	3.35859e-06	246.362	194.781	255.66	269.768	164.187	186.585	582.803	583.969	298.678	380.07	702.077	447.658
ENSGALG00000054746	529.529	1.27947	3.98962e-06	410.279	331.328	287.353	301.831	248.798	273.517	610.512	530.881	825.937	465.513	1311.72	756.686
ENSGALG00000000104	84.5922	1.54789	4.34553e-06	29.0978	43.173	51.7659	58.5973	36.2621	40.2854	105.477	179.268	188.96	104.102	100.139	77.9791
ENSGALG00000050769	13.806	4.94673	5.13493e-06	0	0	5.28223	0	0	0	25.0283	27.6981	23.366	41.248	13.2052	29.8438
ENSGALG00000052207	16.9437	4.73506	5.40868e-06	0	0	5.28223	2.21122	0	0	28.6038	16.1572	17.2705	19.6419	42.9169	71.2402
ENSGALG00000049001|ANKRD39	852.499	1.04118	5.83095e-06	474.295	507.032	646.545	583.761	505.655	627.605	760.682	842.484	1685.4	1150.03	1478.98	967.518
ENSGALG00000030985|MYH7B	193.384	1.25427	6.0306e-06	160.038	121.487	100.362	86.2375	89.648	127.217	295.871	286.983	180.832	225.882	423.667	222.385
ENSGALG00000052782	161.308	1.2745	6.56126e-06	108.632	102.41	48.5965	107.244	107.779	91.1723	145.701	229.279	172.705	256.327	275.108	290.737
ENSGALG00000053709	23.37	2.49928	6.93519e-06	11.6391	11.0443	5.28223	6.63365	0	7.421	40.2241	30.0063	38.6047	56.9615	41.8165	30.8066
ENSGALG00000028622	77.2937	1.79129	7.25706e-06	55.2859	22.0885	25.3547	30.957	20.1456	54.0673	110.84	116.948	161.53	109.012	60.5238	160.772
ENSGALG00000016483	171.83	2.10274	8.02439e-06	40.737	70.2816	69.7254	59.7029	48.3495	100.714	379	153.109	185.912	652.111	184.873	117.45
ENSGALG00000052108	69.091	1.97898	8.83447e-06	27.158	25.1006	32.7498	28.7458	21.1529	32.8644	164.472	44.6247	162.546	50.0868	83.6329	155.958
ENSGALG00000026687|PLCD4	653.173	1.14325	1.20642e-05	522.791	372.493	360.248	337.211	350.534	499.327	1190.63	838.637	696.916	485.155	936.469	1247.67
ENSGALG00000005349|MSLN	340.192	1.27271	1.21225e-05	191.076	143.575	167.975	226.65	173.252	292.599	634.647	286.214	420.588	736.571	411.562	397.597
ENSGALG00000050141	6.36748	6.06443	1.37842e-05	0	0	0	0	0	0	6.25708	6.92453	30.4774	7.85675	6.6026	18.2914
ENSGALG00000030470|SNORD30	12.0637	3.07167	1.43029e-05	3.87971	1.00402	2.11289	1.10561	4.02912	3.18043	18.7712	20.7736	9.14321	29.4628	17.6069	33.6947
ENSGALG00000011469|IGFBP2	212.189	1.48681	1.47317e-05	155.188	143.575	88.7415	143.729	54.3932	83.7513	226.149	213.122	321.028	310.342	288.314	517.935
ENSGALG00000000803	21.6702	2.05216	1.53611e-05	3.87971	11.0443	6.33868	6.63365	14.1019	8.48114	52.7383	27.6981	26.4137	33.3912	38.5152	30.8066
ENSGALG00000023953	294.903	1.11146	1.61799e-05	201.745	148.595	193.33	158.102	189.369	227.931	267.267	299.294	472.399	595.149	477.588	308.066
ENSGALG00000038313|EFHD2	242.91	1.23973	1.9356e-05	212.414	86.346	197.555	128.251	112.815	129.337	346.821	296.216	315.949	259.273	516.103	313.842
ENSGALG00000048410	26.6046	2.73811	2.16304e-05	0	16.0644	7.39512	9.95048	2.01456	6.36086	40.2241	65.3983	41.6524	46.1584	33.013	51.0234
ENSGALG00000010417|VDHAP	190.169	1.091	2.17675e-05	111.542	127.511	130.999	96.1879	108.786	153.721	223.467	233.895	196.071	184.634	353.239	361.977
ENSGALG00000051854	71.514	1.09754	2.18383e-05	44.6167	40.1609	38.0321	48.6468	48.3495	53.0072	89.3869	75.4004	100.575	94.281	141.956	83.7553
ENSGALG00000047424	68.2272	1.1859	2.52959e-05	48.4964	31.1247	49.653	30.957	46.3349	43.4659	109.946	108.484	85.3366	112.941	91.336	60.6504
ENSGALG00000026431|SEZ6	5.27179	5.79209	2.56382e-05	0	0	0	0	0	0	8.93869	7.69392	6.09547	4.91047	15.4061	20.2168
ENSGALG00000048488	1757.5	1.45613	2.86362e-05	660.521	1292.18	953.971	759.553	598.325	1368.64	1845.84	1791.14	2774.46	4055.07	3757.98	1232.26
ENSGALG00000000141|BLB1	797.732	1.39601	3.08456e-05	451.016	476.911	593.723	295.197	280.024	538.553	786.605	530.881	914.321	1614.56	1613.24	1477.75
ENSGALG00000005297|HHATL	119.976	2.59227	3.214e-05	48.4964	0	29.5805	30.957	55.4005	40.2854	273.524	142.338	114.798	257.309	271.807	175.212
ENSGALG00000054578	215.274	1.43473	3.76106e-05	117.361	106.426	100.362	174.686	94.6844	103.894	137.656	285.444	278.36	267.13	575.527	341.76
ENSGALG00000027514|SCEL	3566.16	1.07399	3.9674e-05	2650.81	1711.86	1844.55	1902.75	3532.53	2138.31	4724.1	5481.92	6222.46	2531.84	5477.96	4574.77
ENSGALG00000050689	8.47824	4.22312	4.05016e-05	0	3.01207	0	2.21122	0	0	17.8774	18.4654	11.175	15.7135	12.1048	21.1795
ENSGALG00000030712|COL2A1	770.934	1.62623	4.10134e-05	275.459	306.227	386.659	548.382	333.41	413.456	1061.92	677.065	373.856	1949.46	1943.37	981.959
ENSGALG00000014877|EMB	1087.88	1.51059	4.24399e-05	603.295	398.597	750.077	808.2	314.272	517.35	819.678	1936.56	1317.64	3142.7	1006.9	1439.24
ENSGALG00000034458|S100A1	171.966	1.83226	4.73563e-05	118.331	20.0805	84.5157	33.1683	101.735	94.3527	192.182	278.52	258.042	164.01	380.75	337.909
ENSGALG00000052318	255.284	1.24916	4.78717e-05	104.752	210.845	100.362	132.673	244.769	113.435	345.927	373.155	242.803	314.27	480.889	399.522
ENSGALG00000052371	360.857	1.93011	5.7249e-05	97.9627	281.127	271.507	81.815	59.4296	108.135	625.708	210.044	589.229	496.94	567.824	940.563
ENSGALG00000041222|CYP7A1	35.4936	2.72132	6.5208e-05	0	14.0563	11.6209	6.63365	9.06553	14.842	28.6038	116.178	31.4933	93.299	53.9212	46.2098
ENSGALG00000046860	37.6328	3.42918	7.05356e-05	19.3986	0	7.39512	3.31683	8.05825	0	22.3467	52.3187	71.1139	69.7287	66.026	131.891
ENSGALG00000040855|PTPRR	481.705	1.13969	7.77643e-05	285.159	194.781	372.925	352.689	296.141	303.201	767.833	566.273	713.171	1047.89	349.938	530.45
ENSGALG00000020316|IL13RA2	142.084	1.55713	7.8901e-05	81.4739	69.2776	88.7415	54.1748	25.182	113.435	110.84	182.346	244.835	207.222	314.724	212.758
ENSGALG00000051549	72.035	1.40372	8.43719e-05	29.0978	48.1931	42.2578	49.7524	19.1383	48.7666	119.778	88.4801	66.0343	104.102	157.362	91.457
ENSGALG00000010983|NPY	956.193	2.55332	0.000103402	242.482	183.736	457.441	161.419	187.354	437.839	403.135	1781.91	407.381	3628.84	2281.2	1301.58
ENSGALG00000023172	614.29	1.22368	0.000109865	520.851	236.95	283.128	283.036	538.895	346.667	816.102	940.197	861.494	482.208	1367.84	694.11
ENSGALG00000011341|UNC93A	172.213	1.07738	0.00011114	118.331	92.3701	114.096	148.152	95.6917	96.473	211.847	365.461	224.517	136.511	246.497	216.609
ENSGALG00000030251|ADCY8	393.829	1.94856	0.000118335	181.376	105.422	255.66	220.016	77.5606	132.518	502.354	513.954	132.069	1397.52	725.186	482.315
ENSGALG00000040842|HSPB2	38.0351	2.58626	0.000133022	10.6692	9.03621	8.45157	6.63365	7.05097	23.3231	84.0237	47.7023	174.737	31.427	26.4104	26.9557
ENSGALG00000054772|NAT8L	571.108	1.51816	0.000134715	265.76	284.139	331.724	326.155	346.505	219.45	212.741	1446.46	705.043	714.965	721.884	1278.47
ENSGALG00000035375|LRTOMT	44.6017	2.47417	0.000146018	9.69928	15.0604	20.0725	23.2178	0	13.7819	139.444	53.8574	38.6047	51.0689	84.7334	85.6807
ENSGALG00000054982	34.2943	1.58912	0.000152986	15.5188	14.0563	20.0725	17.6897	13.0947	22.263	79.5543	30.0063	56.8911	29.4628	56.1221	56.7996
ENSGALG00000016826	244.825	1.24232	0.000162788	153.249	121.487	220.797	179.109	142.027	56.1876	352.184	343.149	282.424	252.398	478.689	356.201
ENSGALG00000039145|CA8	2236.95	1.16073	0.000177813	1328.8	1282.14	1448.39	1163.1	904.538	2169.05	1281.81	3334.55	2606.83	3766.33	3358.52	4199.32
ENSGALG00000048912	18.459	1.86833	0.000186345	7.75942	7.02816	6.33868	13.2673	8.05825	5.30072	46.4812	23.8512	34.541	19.6419	24.2095	25.0303
ENSGALG00000015176	194.771	1.16935	0.000201439	143.549	106.426	123.604	84.0263	163.18	98.5933	324.474	321.606	231.628	401.677	166.165	172.324
ENSGALG00000007582|DPYSL3	232.043	1.19869	0.000245751	110.572	100.402	171.144	122.723	169.223	170.683	201.12	239.281	394.174	519.528	379.65	206.019
ENSGALG00000040367|P2RY14	143.059	1.02206	0.000245973	87.2935	82.3299	100.362	93.9767	115.837	86.9317	111.734	291.6	224.517	168.92	191.475	161.734
ENSGALG00000028041	164.461	1.20551	0.000259081	164.888	75.3018	59.161	76.287	141.019	79.5107	250.283	156.187	209.278	225.882	296.017	239.713
ENSGALG00000030677|ABCG2	1259.87	1.06782	0.000260286	949.559	676.712	1114.55	555.016	681.929	904.302	954.652	1154.09	2328.47	2106.59	2227.28	1465.24
ENSGALG00000043754|GLUL	792.358	1.26044	0.000275335	489.813	273.094	768.036	446.666	379.745	443.14	688.279	1665.73	595.325	1645.01	1002.49	1110.96
ENSGALG00000037980	152.882	1.67384	0.000284453	59.1656	33.1328	69.7254	158.102	55.4005	62.5484	273.524	177.73	135.116	126.69	391.754	291.7
ENSGALG00000055129	50.6557	2.92252	0.000296825	3.87971	12.0483	35.9192	7.73926	7.05097	4.24057	51.8444	47.7023	10.1591	95.2631	145.257	186.765
ENSGALG00000031546	163.469	1.47479	0.00030904	99.9026	87.35	86.6286	107.244	80.5825	57.2477	144.807	225.432	329.156	461.584	181.572	100.121
ENSGALG00000044688	63.5427	2.46783	0.000311472	20.3685	18.0724	16.9031	29.8514	6.04369	25.4434	57.2076	26.9287	101.591	49.1047	330.13	80.8672
ENSGALG00000051231	4.70253	5.62285	0.000319555	0	0	0	0	0	0	3.57548	2.30818	15.2387	4.91047	19.8078	10.5898
ENSGALG00000050058|REEP1	508.117	1.05986	0.000365152	276.429	338.356	331.724	297.409	339.454	393.313	679.34	694.761	691.836	1127.44	640.452	286.886
ENSGALG00000008440|CHST1	29.9896	2.67875	0.000374556	2.90978	2.00805	6.33868	4.42243	19.1383	13.7819	11.6203	36.9308	38.6047	80.5317	47.3186	96.2705
ENSGALG00000010736|DIO1	83.2975	1.76404	0.000400992	68.8649	42.169	33.8063	24.3234	28.2039	29.684	218.998	53.8574	133.085	204.276	104.541	57.7623
ENSGALG00000035494	365.446	4.40075	0.00041955	146.459	10.0402	2.11289	13.2673	6.04369	20.1427	452.298	1117.16	770.062	10.803	1470.18	366.791
ENSGALG00000009963|LYZ	335.05	1.2975	0.000457293	213.384	193.777	200.725	131.567	261.893	161.142	624.814	594.74	228.58	279.897	806.618	323.469
ENSGALG00000001894	403.797	1.46303	0.000484862	397.67	170.684	287.353	98.3992	157.136	178.104	816.102	316.99	336.267	480.244	744.993	861.621
ENSGALG00000033303	570.305	1.18916	0.000511889	448.107	283.135	287.353	367.062	271.966	428.298	752.638	610.897	401.285	640.325	1590.13	762.462
ENSGALG00000028376|FGF19	38.4395	3.55293	0.000622211	8.72935	0	19.016	0	0	8.48114	23.2406	60.782	80.2571	62.854	50.6199	147.294
ENSGALG00000008562|DYTN	56.7109	2.09143	0.000625134	45.5866	42.169	12.6774	8.84487	9.06553	10.6014	66.1463	63.0902	60.9547	66.7824	138.655	155.958
ENSGALG00000001727|LZTS1	195.689	1.05537	0.000646266	100.872	68.2736	104.588	158.102	129.939	201.427	241.345	299.294	311.885	202.311	321.327	208.907
ENSGALG00000029863|PHYHIPL	163.224	2.07482	0.000648431	157.128	67.2696	38.0321	40.9075	39.284	32.8644	167.153	537.805	178.801	140.439	474.287	84.718
ENSGALG00000026241|GRIN3B	137.856	1.14044	0.000651986	77.5942	70.2816	88.7415	89.5543	75.5461	114.495	243.132	103.868	141.212	138.475	209.082	302.289
ENSGALG00000002515|OLFM1	46.2829	1.28723	0.000686065	24.2482	23.0925	33.8063	28.7458	25.182	26.5036	98.3256	41.5472	58.9229	83.478	37.4147	74.1283
ENSGALG00000051104	203.815	1.47666	0.000739698	83.4138	179.72	77.1206	108.35	71.517	126.157	156.427	160.803	442.938	548.991	302.619	187.727
ENSGALG00000052184	64.3931	2.90869	0.000778945	22.3083	4.01609	28.524	11.0561	12.0874	12.7217	12.5142	46.1635	176.769	31.427	370.846	44.2844
ENSGALG00000053195	15.0934	5.40196	0.00077959	0	0	0	2.21122	2.01456	0	0	23.0818	54.8593	2.94628	67.1264	28.8811
ENSGALG00000036847|PLAC9	134.17	1.29146	0.000796616	70.8047	83.3339	70.7819	75.1814	57.415	109.195	112.627	76.1698	232.644	276.951	193.676	251.266
ENSGALG00000048559	83.332	1.16192	0.000806032	64.0152	58.2334	33.8063	48.6468	40.2912	63.6086	126.929	114.639	71.1139	113.923	184.873	79.9045
ENSGALG00000048012	41.1862	1.46009	0.000878092	12.6091	28.1127	27.4676	21.0066	13.0947	29.684	37.5425	92.3271	65.0184	54.9973	74.8295	37.5455
ENSGALG00000046708|PTGES	689.655	1.12478	0.000880022	502.423	323.296	347.571	461.039	518.75	448.441	1004.71	509.338	1886.55	624.612	884.748	764.388
ENSGALG00000053383	505.637	1.0341	0.000892781	418.039	286.147	356.022	297.409	327.366	305.321	837.555	570.889	388.079	645.236	1207.18	428.404
ENSGALG00000051538	69.4641	1.90028	0.000959393	38.7971	26.1046	55.9916	4.42243	22.1602	28.6239	156.427	117.717	99.5594	85.4422	38.5152	159.809
ENSGALG00000052704	21.527	3.90422	0.000998788	0	0	4.22578	12.1617	0	0	63.4647	18.4654	25.3978	18.6598	64.9256	51.0234
ENSGALG00000052706	18.1835	4.03797	0.00101159	0	6.02414	0	5.52804	1.00728	0	55.4199	5.38574	40.6365	3.92838	70.4277	29.8438
ENSGALG00000032784	18.8625	3.91809	0.00103545	5.81957	0	0	0	8.05825	0	33.967	20.7736	29.4615	10.803	92.4364	25.0303
ENSGALG00000048095	58.0778	1.58492	0.00104031	27.158	36.1448	22.1854	23.2178	29.2112	36.0449	107.264	23.0818	138.164	98.2094	102.34	53.9115
ENSGALG00000014873|GJA1	215.141	1.39675	0.00124359	143.549	119.479	164.806	87.3431	58.4223	136.758	115.309	192.348	276.328	544.08	346.637	396.634
ENSGALG00000035580|MPP2	259.644	1.03966	0.00133516	277.399	107.43	159.523	117.195	135.983	221.57	280.675	285.444	250.93	448.817	445.676	385.082
ENSGALG00000001177|CD34	340.94	1.11145	0.00133888	161.978	199.801	261.999	170.264	143.034	357.268	335.201	257.746	551.64	703.179	414.863	534.301
ENSGALG00000029270|GATA3	78.2917	1.94202	0.00133888	25.2181	55.2213	66.5561	23.2178	13.0947	10.6014	44.6934	90.7883	80.2571	163.028	184.873	181.951
ENSGALG00000045335	14.6362	3.17419	0.00142461	4.84964	2.00805	4.22578	2.21122	1.00728	3.18043	46.4812	3.07757	46.732	40.2659	18.7074	2.88811
ENSGALG00000047725	6.63597	3.57745	0.0019625	2.90978	0	3.16934	0	0	0	6.25708	8.46331	12.1909	14.7314	16.5065	15.4033
ENSGALG00000049965	116.792	1.07681	0.00203921	61.1054	55.2213	88.7415	106.138	44.3204	95.4129	111.734	114.639	136.132	227.846	155.161	205.056
ENSGALG00000012382	77.0726	1.29092	0.0022659	49.4663	52.2092	26.4112	43.1187	52.3786	44.526	42.0118	100.79	77.2093	164.01	110.043	162.697
ENSGALG00000036566	148.201	1.44893	0.00250201	102.812	76.3058	77.1206	79.6038	44.3204	96.473	172.517	69.2453	321.028	203.294	118.847	416.851
ENSGALG00000045608	224.681	1.43076	0.00253181	86.3236	125.503	78.177	181.32	70.5097	187.645	143.019	254.669	495.765	160.081	581.029	332.133
ENSGALG00000044083	115.868	1.26687	0.00254999	42.6768	60.2414	54.9352	117.195	45.3277	87.9919	176.092	131.566	90.4162	116.869	286.113	180.989
ENSGALG00000039990|TNC	232.675	2.63101	0.00257044	27.158	10.0402	186.991	85.1319	50.3641	28.6239	159.109	1177.94	263.121	215.079	294.916	293.625
ENSGALG00000009382|CAPN8	154.87	2.34738	0.00275096	16.4888	26.1046	23.2418	132.673	64.466	42.4057	42.9057	135.413	66.0343	734.606	318.025	256.079
ENSGALG00000051241	25.7226	2.08792	0.00281271	15.5188	5.02012	0	12.1617	10.0728	15.9021	42.0118	23.0818	47.7479	50.0868	64.9256	22.1422
ENSGALG00000048236	510.31	1.10039	0.00281741	303.587	417.674	255.66	205.643	361.614	402.854	758.895	439.323	411.445	518.546	1398.65	649.826
ENSGALG00000054998	27.5162	3.5234	0.00301076	0	15.0604	0	0	7.05097	4.24057	75.085	61.5514	68.0661	5.89257	14.3056	78.9418
ENSGALG00000035194|ARHGAP25	97.5694	1.35854	0.00301182	40.737	41.165	83.4592	78.4982	60.4369	24.3833	70.6156	182.346	77.2093	128.654	185.973	197.354
ENSGALG00000050061	21.2103	2.81156	0.00315408	9.69928	11.0443	0	6.63365	0	4.24057	16.9835	12.3103	61.9707	21.6061	63.8251	46.2098
ENSGALG00000017068|KL	302.676	1.22475	0.00327506	207.565	185.744	259.886	163.63	113.823	157.961	335.201	525.495	539.449	532.295	105.642	505.42
ENSGALG00000054364	136.74	1.06464	0.00331434	96.9928	82.3299	47.5401	121.617	86.6262	95.4129	105.477	137.721	236.708	291.682	191.475	147.294
ENSGALG00000047320|MFAP5	276.603	1.135	0.00336217	122.211	158.636	188.047	142.624	151.092	275.637	202.908	175.421	451.065	614.791	417.064	419.739
ENSGALG00000037875|RBP1	96.5189	1.65473	0.00336217	37.8272	60.2414	35.9192	66.3365	14.1019	64.6687	142.125	74.631	95.4958	86.4243	362.043	118.413
ENSGALG00000026970	4258.15	1.76512	0.00371206	2492.71	3676.73	2030.49	730.807	2132.41	552.335	13888	4300.13	4833.71	6193.09	4485.37	5782.01
ENSGALG00000014603|C1S	52.8732	1.60242	0.00373841	31.0377	36.1448	16.9031	32.0626	28.2039	12.7217	55.4199	56.1656	52.8274	200.347	46.2182	66.4266
ENSGALG00000051782	12.3705	3.56036	0.00382441	0	0	9.50801	2.21122	0	0	33.0731	23.8512	13.2069	36.3375	11.0043	19.2541
ENSGALG00000036160	64.7295	1.05675	0.00411021	35.8873	65.2615	50.7094	35.3795	33.2403	31.8043	134.974	76.1698	92.448	83.478	51.7204	85.6807
ENSGALG00000047005	7.98309	3.23042	0.00424809	1.93986	3.01207	0	0	0	4.24057	16.9835	13.8491	10.1591	32.4091	5.50217	7.70164
ENSGALG00000007976	14.7966	1.87345	0.00438648	8.72935	8.03219	0	7.73926	5.03641	8.48114	25.9222	23.8512	14.2228	15.7135	31.9126	27.9184
ENSGALG00000054145	92.2325	1.13559	0.00446033	37.8272	66.2655	70.7819	28.7458	49.3568	93.2926	73.2972	164.65	103.623	111.959	145.257	161.734
ENSGALG00000051417	15.5068	2.03951	0.00455155	5.81957	4.01609	1.05645	11.0561	8.05825	6.36086	14.3019	16.9266	19.3023	14.7314	51.7204	32.732
ENSGALG00000042293	141.156	1.58006	0.00456343	146.459	75.3018	43.3143	91.7655	28.2039	39.2253	256.54	158.495	124.957	94.281	437.972	197.354
ENSGALG00000040898	239.489	3.60279	0.00457113	150.339	4.01609	5.28223	23.2178	9.06553	26.5036	264.585	732.461	308.837	9.82094	1158.76	180.989
ENSGALG00000054185	48.2417	1.34604	0.00476889	20.3685	35.1408	20.0725	53.0692	22.1602	12.7217	69.7218	62.3208	65.0184	36.3375	100.139	81.8299
ENSGALG00000033591	63.1238	1.46127	0.00489769	41.7069	14.0563	48.5965	33.1683	32.233	31.8043	75.9789	26.1593	74.1616	105.084	155.161	119.375
ENSGALG00000050198	7.99809	4.91293	0.00496623	0	3.01207	0	0	0	0	17.8774	20.0042	22.3501	0	7.70303	25.0303
ENSGALG00000052827	15.6181	2.94204	0.00509441	4.84964	5.02012	0	0	0	11.6616	19.6651	25.3899	28.4455	11.7851	44.0173	36.5828
ENSGALG00000053409	18.5204	2.03113	0.00510257	14.5489	5.02012	6.33868	0	10.0728	7.421	23.2406	11.5409	42.6683	36.3375	27.5108	37.5455
ENSGALG00000031410|ENPEP	9.16927	5.0866	0.00555403	0	0	0	3.31683	0	0	3.57548	13.0797	0	26.5165	23.1091	40.4336
ENSGALG00000042903	45.0958	1.73259	0.00558592	18.4286	34.1368	29.5805	22.1122	9.06553	11.6616	60.7831	41.5472	39.6206	53.0331	182.672	38.5082
ENSGALG00000030879|AR	544.404	2.06002	0.005781	136.76	164.66	472.231	129.356	195.413	165.382	212.741	2225.08	755.839	284.807	445.676	1344.9
ENSGALG00000009512|TFPI2	250.219	1.17746	0.00619359	185.256	174.7	111.983	149.257	101.735	197.187	218.998	123.103	448.017	617.737	413.763	260.893
ENSGALG00000041524	37.5032	1.60971	0.00624752	9.69928	23.0925	13.7338	14.3729	17.1238	32.8644	23.2406	33.0839	59.9388	38.3017	121.048	63.5385
ENSGALG00000042446|ACSM5	37.333	3.63568	0.00626231	0	0	25.3547	0	8.05825	0	50.0567	161.572	36.5728	60.8898	35.2139	70.2775
ENSGALG00000019325	18.251	2.44817	0.00630666	3.87971	6.02414	0	6.63365	12.0874	5.30072	35.7548	36.1614	10.1591	76.6033	11.0043	15.4033
ENSGALG00000003644	469.466	1.10327	0.00638079	225.023	402.613	351.797	339.422	214.551	255.494	343.246	310.065	1087.03	479.262	1046.51	578.586
ENSGALG00000022718|FUT4	149.036	1.75782	0.00641535	61.1054	50.2012	79.2335	61.9141	63.4587	92.2324	97.4317	99.2516	304.774	494.975	28.6113	355.238
ENSGALG00000033758	267.99	1.04231	0.00654833	161.008	92.3701	140.507	190.165	126.917	340.306	489.84	259.285	227.564	389.891	437.972	360.052
ENSGALG00000005853|HTR2C	33.5656	1.76155	0.00665855	11.6391	22.0885	6.33868	15.4785	20.1456	15.9021	77.7666	31.5451	18.2864	26.5165	116.646	40.4336
ENSGALG00000051625	217.729	1.12653	0.00665855	97.9627	124.499	152.128	152.574	142.027	151.6	179.668	170.805	376.904	436.05	129.851	498.681
ENSGALG00000055021|GREM2	36.3663	1.43253	0.00688421	37.8272	17.0684	15.8467	7.73926	20.1456	19.0826	23.2406	80.0168	62.9866	44.1942	64.9256	43.3217
ENSGALG00000052880	9.79673	3.53191	0.00710142	0	0	6.33868	0	3.02184	0	3.57548	13.0797	33.5251	12.7672	30.8121	14.4406
ENSGALG00000050855	9.16043	3.24252	0.00830199	1.93986	0	4.22578	4.42243	0	0	9.83256	7.69392	5.07956	48.1226	13.2052	15.4033
ENSGALG00000045602	94.5926	1.48293	0.00861888	76.6243	45.1811	30.6369	18.7953	77.5606	49.8267	177.88	47.7023	95.4958	85.4422	274.008	155.958
ENSGALG00000039741|TNFRSF8	50.6285	1.30682	0.00902892	37.8272	26.1046	17.9596	8.84487	34.2476	49.8267	58.1015	103.099	92.448	42.2301	62.7247	74.1283
ENSGALG00000037457	12.2972	2.91548	0.00902892	3.87971	0	0	0	9.06553	4.24057	22.3467	36.1614	17.2705	13.7493	34.1134	6.73893
ENSGALG00000053365	296.159	1.24804	0.00907843	106.692	341.368	257.773	75.1814	111.808	160.082	299.446	571.658	243.819	255.344	581.029	549.704
ENSGALG00000006402|NRROS	68.0646	1.18184	0.0093515	59.1656	50.2012	41.2014	24.3234	38.2767	36.0449	60.7831	38.4696	132.069	95.2631	148.559	92.4197
ENSGALG00000005266|BEAN1	43.1612	1.84467	0.00960778	16.4888	13.0523	28.524	17.6897	16.1165	21.2029	13.408	205.428	49.7797	53.0331	34.1134	49.0979
ENSGALG00000051605	316.487	1.60751	0.00962395	363.723	122.491	92.9673	48.6468	190.376	119.796	1023.48	290.83	232.644	322.127	801.116	189.653
ENSGALG00000029966	60.1693	3.31026	0.0100324	53.346	3.01207	0	2.21122	1.00728	6.36086	62.5708	161.572	123.941	1.96419	237.694	68.352
ENSGALG00000001369	17.3774	2.06784	0.0103654	1.93986	4.01609	3.16934	16.5841	4.02912	10.6014	9.83256	16.1572	21.3342	33.3912	29.7117	57.7623
ENSGALG00000008193|RELN	18.1708	2.75182	0.0105205	0	9.03621	8.45157	4.42243	0	6.36086	9.83256	45.3941	62.9866	37.3196	4.40173	29.8438
ENSGALG00000004465|PALD1	283.494	1.06819	0.0106576	228.903	166.668	82.4028	178.003	199.442	242.773	275.312	173.113	585.166	509.707	253.1	507.345
ENSGALG00000042449	21.6694	1.20034	0.0107392	12.6091	17.0684	10.5645	19.901	10.0728	8.48114	26.8161	17.696	30.4774	36.3375	36.3143	33.6947
ENSGALG00000053447	12.9017	3.38659	0.0108573	5.81957	0	0	7.73926	0	0	30.3915	19.2348	6.09547	20.624	11.0043	53.9115
ENSGALG00000048209	75.949	1.07458	0.0114457	48.4964	51.2052	62.3303	19.901	67.4878	43.4659	82.2359	66.1677	91.4321	77.5854	159.563	141.518
ENSGALG00000009042|ISM1	75.9743	1.13476	0.0125102	57.2257	47.1891	29.5805	78.4982	22.1602	50.8869	96.5378	113.101	81.273	184.634	64.9256	85.6807
ENSGALG00000035594|MYH7	58.5861	1.97887	0.0133228	56.2558	7.02816	14.7902	18.7953	5.03641	40.2854	125.142	108.484	12.1909	93.299	156.262	65.4639
ENSGALG00000032052	68.3919	1.18484	0.0135091	49.4663	51.2052	35.9192	33.1683	54.3932	26.5036	137.656	99.2516	52.8274	35.3554	95.7377	149.219
ENSGALG00000006217|S100B	190.975	1.22926	0.0135356	84.3837	165.664	79.2335	191.27	96.699	67.8492	162.684	227.74	185.912	121.78	543.614	364.865
ENSGALG00000051312	317.196	1.68933	0.0135712	56.2558	105.422	226.079	214.488	124.903	173.863	364.699	68.4759	275.312	1437.79	242.095	516.972
ENSGALG00000048223	7.94051	1.85049	0.0139623	4.84964	4.01609	2.11289	4.42243	1.00728	4.24057	13.408	6.92453	10.1591	13.7493	12.1048	18.2914
ENSGALG00000006170|LRRC8C	34.1476	1.33539	0.0146089	15.5188	17.0684	10.5645	29.8514	20.1456	23.3231	67.934	33.0839	68.0661	56.9615	14.3056	52.9488
ENSGALG00000032370	20.4122	1.57139	0.0146997	11.6391	18.0724	11.6209	7.73926	6.04369	6.36086	26.8161	32.3145	16.2546	19.6419	68.2269	20.2168
ENSGALG00000050139	18.5688	1.33927	0.0149843	11.6391	10.0402	9.50801	12.1617	8.05825	11.6616	41.118	10.7715	29.4615	35.3554	20.9082	22.1422
ENSGALG00000049356	53.3149	1.02799	0.0150912	40.737	26.1046	49.653	18.7953	23.1675	51.947	84.9175	66.9371	82.2889	65.8003	88.0347	41.3963
ENSGALG00000034661|ID1	3229.03	1.02785	0.0151535	1407.37	2120.5	1599.46	1609.77	2591.73	3421.08	2122.94	2597.47	5842.51	2592.73	8463.43	4379.34
ENSGALG00000021451	359.472	1.40804	0.0153616	136.76	247.994	29.5805	151.468	247.791	366.81	279.781	418.549	721.298	284.807	939.77	489.054
ENSGALG00000050021	363.8	3.66036	0.0154826	266.73	6.02414	2.11289	14.3729	3.02184	27.5637	438.89	1095.61	647.136	9.82094	1547.21	307.103
ENSGALG00000005537|ASB14	241.189	1.07714	0.0154923	158.098	160.644	126.774	121.617	144.041	219.45	654.312	207.736	132.069	202.311	437.972	329.245
ENSGALG00000009652|USH2A	43.6762	1.90031	0.015917	11.6391	21.0845	17.9596	8.84487	13.0947	38.1652	23.2406	93.0964	14.2228	27.4986	78.1308	177.138
ENSGALG00000033854|CSF1	38.0326	1.16175	0.0163203	16.4888	25.1006	34.8627	16.5841	18.1311	29.684	65.2524	22.3124	58.9229	77.5854	53.9212	37.5455
ENSGALG00000051651	3.89275	3.81921	0.0163532	0	0	0	0	3.02184	0	7.15095	5.38574	4.06365	13.7493	6.6026	6.73893
ENSGALG00000044811	23.6898	2.46667	0.0167956	3.87971	10.0402	16.9031	0	0	12.7217	22.3467	26.9287	15.2387	29.4628	64.9256	81.8299
ENSGALG00000005209|AQP1	507.857	1.92751	0.0173956	132.88	46.1851	468.006	263.135	35.2548	323.344	294.083	1090.23	838.128	812.192	455.579	1335.27
ENSGALG00000020982	574.43	1.1747	0.0174323	260.911	420.686	498.643	287.458	175.267	472.824	708.838	447.017	620.722	394.802	2007.19	598.802
ENSGALG00000016556	57.408	1.68351	0.0183619	14.5489	32.1287	38.0321	15.4785	45.3277	18.0224	64.3586	73.0922	38.6047	249.452	20.9082	78.9418
ENSGALG00000051064	54.9624	2.07143	0.0189491	32.0076	16.0644	10.5645	61.9141	0	6.36086	57.2076	96.9434	83.3048	92.3169	51.7204	151.145
ENSGALG00000046419	17.0212	2.76336	0.0196658	7.75942	0	5.28223	13.2673	0	0	50.0567	30.7757	22.3501	10.803	49.5195	14.4406
ENSGALG00000050181	64.9037	6.23262	0.0197436	0	7.02816	0	0	0	3.18043	0	106.176	171.689	0	367.545	123.226
ENSGALG00000008761|SPAM1	11.3719	4.64681	0.0209701	0	0	5.28223	0	0	0	0	92.3271	8.1273	9.82094	5.50217	15.4033
ENSGALG00000031895|SDK2	38.371	1.26761	0.0212498	26.188	42.169	22.1854	13.2673	13.0947	18.0224	59.8892	41.5472	107.687	44.1942	30.8121	41.3963
ENSGALG00000048504	47.8924	1.12123	0.0212498	30.0678	52.2092	27.4676	19.901	33.2403	18.0224	79.5543	70.7841	84.3207	28.4807	44.0173	86.6434
ENSGALG00000048453	7.22042	4.29442	0.0214068	0	0	0	0	0	4.24057	16.9835	0	11.175	9.82094	16.5065	27.9184
ENSGALG00000034326|TMEM158	14.6741	2.62072	0.0215565	6.78949	0	7.39512	0	4.02912	6.36086	9.83256	23.0818	20.3182	66.7824	28.6113	2.88811
ENSGALG00000011708|MYLK	911.09	1.61818	0.0219076	272.55	223.897	382.433	1221.7	162.172	424.057	1782.37	2263.55	522.179	1933.74	776.906	967.518
ENSGALG00000011136|CAPN9	52.9728	1.4638	0.0219774	36.8573	14.0563	51.7659	26.5346	23.1675	16.9623	22.3467	183.115	67.0502	50.0868	71.5282	72.2029
ENSGALG00000006565	95.0551	1.5003	0.0219774	26.188	61.2454	58.1045	43.1187	16.1165	93.2926	111.734	179.268	179.816	21.6061	121.048	229.124
ENSGALG00000054749	7.46552	2.88937	0.0225384	0	0	1.05645	4.42243	0	5.30072	14.3019	2.30818	18.2864	15.7135	17.6069	10.5898
ENSGALG00000018263|gga-mir-135a-1	6.39729	2.50577	0.0243342	0	4.01609	1.05645	2.21122	0	4.24057	13.408	3.07757	8.1273	9.82094	15.4061	15.4033
ENSGALG00000001806	7.88064	4.3881	0.0243943	0	0	0	4.42243	0	0	8.93869	14.6184	4.06365	46.1584	0	16.366
ENSGALG00000023193|SOCS1L	369.945	1.1945	0.0250253	148.399	91.3661	377.151	500.841	96.699	135.698	361.123	353.151	514.052	666.842	709.78	484.241
ENSGALG00000048425	13.1057	1.61048	0.0250253	0	7.02816	9.50801	11.0561	5.03641	6.36086	18.7712	17.696	23.366	27.4986	16.5065	14.4406
ENSGALG00000050148|HS3ST6	9.43267	3.1634	0.0250728	0	8.03219	0	3.31683	0	0	4.46934	10.7715	10.1591	33.3912	28.6113	14.4406
ENSGALG00000033671|FREM2	18.1505	2.32957	0.0265084	11.6391	4.01609	3.16934	8.84487	0	8.48114	20.559	20.7736	26.4137	92.3169	3.3013	18.2914
ENSGALG00000047816	34.8022	1.72932	0.0271958	23.2783	14.0563	9.50801	37.5907	7.05097	5.30072	33.0731	40.7778	30.4774	119.815	80.3316	16.366
ENSGALG00000009965|MPL	117.908	1.00719	0.0272119	89.2333	87.35	123.604	53.0692	45.3277	71.0296	136.762	56.1656	155.435	153.207	229.991	213.72
ENSGALG00000010357|P2RY1	33.3307	1.81693	0.0276401	0	30.1207	32.7498	12.1617	6.04369	7.421	45.5873	52.3187	40.6365	51.0689	50.6199	71.2402
ENSGALG00000051628	5.65767	3.62898	0.0277696	0	5.02012	0	0	0	0	5.36321	10.7715	3.04774	25.5344	6.6026	11.5525
ENSGALG00000043829	323.106	1.48783	0.0280965	268.67	81.3259	95.0801	131.567	238.726	203.547	184.137	151.57	273.28	601.042	216.785	1431.54
ENSGALG00000018310|gga-mir-29c	12.2269	1.49792	0.0284362	3.87971	7.02816	10.5645	4.42243	5.03641	7.421	9.83256	22.3124	15.2387	9.82094	31.9126	19.2541
ENSGALG00000034349	54.2226	1.94327	0.0285334	8.72935	23.0925	38.0321	9.95048	54.3932	0	53.6321	68.4759	44.7001	176.777	81.4321	91.457
ENSGALG00000049375	28.5013	1.77763	0.0294655	18.4286	18.0724	20.0725	16.5841	4.02912	0	55.4199	26.1593	20.3182	39.2838	49.5195	74.1283
ENSGALG00000030969|CLEC3B	422.668	1.68983	0.0297195	129.97	144.579	196.499	166.947	54.3932	507.809	277.099	192.348	634.945	1162.8	413.763	1190.87
ENSGALG00000040832|CFD	244.297	1.11542	0.0303739	108.632	113.455	132.056	117.195	87.6335	366.81	215.422	156.956	323.06	546.044	283.912	480.39
ENSGALG00000053711|gga-mir-1634-2	7.52592	2.05588	0.0303857	2.90978	2.00805	1.05645	2.21122	6.04369	3.18043	18.7712	3.84696	13.2069	3.92838	18.7074	14.4406
ENSGALG00000005643|LYVE1	16.0176	2.0551	0.03062	2.90978	7.02816	16.9031	0	4.02912	6.36086	12.5142	8.46331	56.8911	25.5344	19.8078	31.7693
ENSGALG00000054926	12.4064	2.12504	0.0315205	8.72935	8.03219	3.16934	7.73926	0	0	10.7264	14.6184	20.3182	22.5882	38.5152	14.4406
ENSGALG00000050327	14.5434	2.41324	0.0320287	2.90978	4.01609	9.50801	0	11.0801	0	22.3467	10.7715	6.09547	47.1405	15.4061	45.2471
ENSGALG00000047089	68.0737	1.49047	0.0331634	27.158	26.1046	25.3547	56.386	38.2767	41.3456	279.781	43.086	32.5092	105.084	33.013	108.786
ENSGALG00000053919|LRRC18	28.9348	2.18756	0.033271	15.5188	27.1086	7.39512	0	8.05825	4.24057	18.7712	70.0147	70.098	7.85675	97.9386	20.2168
ENSGALG00000049536	33.4986	1.16245	0.0338715	11.6391	18.0724	19.016	23.2178	33.2403	19.0826	48.2689	41.5472	25.3978	87.4064	23.1091	51.9861
ENSGALG00000048961	13.52	1.88789	0.0339059	14.5489	5.02012	4.22578	1.10561	4.02912	5.30072	11.6203	7.69392	13.2069	15.7135	45.1178	34.6574
ENSGALG00000027789|RAB37	214.961	2.43424	0.0361613	196.895	13.0523	162.693	5.52804	18.1311	6.36086	405.816	451.633	141.212	408.551	218.986	550.667
ENSGALG00000006673|POU2F3	18.6796	1.77828	0.0362664	12.6091	9.03621	0	13.2673	4.02912	11.6616	30.3915	15.3878	22.3501	24.5524	15.4061	65.4639
ENSGALG00000016810|SH3RF3	56.8947	1.38384	0.0365979	47.5265	43.173	22.1854	11.0561	11.0801	54.0673	81.3421	75.4004	53.8434	70.7108	35.2139	177.138
ENSGALG00000010953|KANK4	40.6478	1.08139	0.0370071	11.6391	28.1127	21.1289	19.901	29.2112	46.6463	99.2194	33.8533	47.7479	54.9973	46.2182	49.0979
ENSGALG00000047671	146.688	3.0541	0.0378187	149.369	4.01609	4.22578	18.7953	2.01456	10.6014	235.981	396.237	200.135	4.91047	603.037	130.928
ENSGALG00000039536|C2H8ORF22	26.0418	1.99189	0.039479	28.1279	4.01609	0	7.73926	10.0728	12.7217	50.0567	46.1635	89.4003	19.6419	9.9039	34.6574
ENSGALG00000048060	22.1468	1.09076	0.0396223	16.4888	8.03219	23.2418	11.0561	8.05825	18.0224	33.967	19.2348	38.6047	31.427	22.0087	35.6201
ENSGALG00000017229|FAT3	33.0602	2.91554	0.0402385	0	0	19.016	0	23.1675	4.24057	43.7996	46.9329	38.6047	192.49	12.1048	16.366
ENSGALG00000051183	67.2594	1.49085	0.0428172	18.4286	49.1971	51.7659	12.1617	26.1893	54.0673	25.0283	116.178	162.546	26.5165	79.2312	185.802
ENSGALG00000039629|HOXD11	33.5632	2.16931	0.0431512	17.4587	7.02816	13.7338	0	0	34.9847	37.5425	25.3899	38.6047	89.3706	84.7334	53.9115
ENSGALG00000052175	9.88372	2.45392	0.0431512	7.75942	2.00805	8.45157	0	0	0	8.93869	20.7736	10.1591	13.7493	27.5108	19.2541
ENSGALG00000052045	6.98339	3.37616	0.0433327	0	0	0	0	0	7.421	11.6203	7.69392	8.1273	12.7672	4.40173	31.7693
ENSGALG00000035602|ZNF536	60.4341	2.27637	0.0436315	0	76.3058	8.45157	17.6897	12.0874	9.54129	110.84	105.407	75.1775	104.102	4.40173	201.205
ENSGALG00000001883|ST6GALNAC2	377.544	1.12017	0.0439669	414.159	85.342	528.223	97.2936	157.136	145.24	423.694	548.577	460.208	794.514	477.588	398.56
ENSGALG00000036838	9.62946	3.06583	0.0451788	3.87971	4.01609	0	4.42243	0	0	5.36321	18.4654	38.6047	18.6598	0	22.1422
ENSGALG00000047418	8.6458	3.8991	0.0457265	0	0	0	6.63365	0	0	21.4529	6.15514	32.5092	0	18.7074	18.2914
ENSGALG00000050862	12.4368	2.99957	0.0470841	3.87971	0	0	0	0	12.7217	38.4364	9.23271	38.6047	7.85675	7.70303	30.8066
ENSGALG00000051843	22.3287	2.04248	0.0473926	0	8.03219	0	15.4785	15.1092	13.7819	17.8774	46.1635	35.5569	20.624	69.3273	25.993
ENSGALG00000054636	45.0686	4.6659	0.0473926	0	16.0644	0	4.42243	0	0	166.26	0	24.3819	36.3375	44.0173	249.341
ENSGALG00000052865	41.7088	1.96674	0.0481105	13.579	22.0885	23.2418	14.3729	20.1456	8.48114	118.885	0	51.8115	132.583	53.9212	41.3963
ENSGALG00000016592|PRPS2	242.55	1.50267	0.0483895	53.346	27.1086	264.112	184.637	94.6844	135.698	101.007	895.572	331.187	87.4064	356.54	379.306
ENSGALG00000030687|LGI3	72.7438	1.1565	0.0491576	44.6167	21.0845	78.177	51.9636	40.2912	33.9246	58.1015	49.2411	88.3844	105.084	236.593	65.4639
ENSGALG00000014835|C7	18.0744	2.33723	0.0496703	8.72935	13.0523	1.05645	8.84487	3.02184	1.06014	0	20.7736	28.4455	28.4807	34.1134	69.3147
ENSGALG00000049312	6.23989	4.07398	0.049934	0	0	4.22578	0	0	0	11.6203	0	10.1591	37.3196	7.70303	3.85082
