# Supplementary material for: Identification of crucial genes and metabolites regulating the eggshell brownness in chicken
Source: BMC Genomics. 2022 Nov 21;23:761. doi: 10.1186/s12864-022-08987-7 (PMC9677642; doi:10.1186/s12864-022-08987-7)
Supplement: Supplementary file 5 — Additional file 5: Table S4. Differentially upregulated genes in DBS group compared with WS group at 22 h following oviposition. [file 12864_2022_8987_MOESM5_ESM.xls]

## Sheet: Sheet1
Table S4. Differentially upregulated genes in DBS group compared with WS group at 22 h following oviposition
Gene	baseMean	log2FoldChange	padj	WS_22H_1	WS_22H_2	WS_22H_3	WS_22H_4	WS_22H_5	WS_22H_6	DBS_22H_2	DBS_22H_3	DBS_22H_4	DBS_22H_5	DBS_22H_6
ENSGALG00000036111|ITM2C	1028.58	2.79979	1.38e-33	162.147	314.323	356.202	309.453	243.172	278.986	1644.25	1832.77	2666.01	1994.87	1512.24
ENSGALG00000042656	108.619	3.93914	1.49e-32	23.8744	7.73719	16.191	15.57	10.5345	13.1288	244.164	276.59	206.14	234.201	146.675
ENSGALG00000000516|FANCA	217.649	2.82468	2.62e-30	39.7906	50.2917	36.1184	62.2799	81.6425	75.4904	426.515	447.904	442.648	349.913	381.54
ENSGALG00000031397|NT5C3A	3151.92	1.64472	7.66e-29	1507.07	1411.07	1738.66	1891.75	1690.79	1376.33	4175.52	6155.81	5268.52	5027.45	4428.1
ENSGALG00000007178|FADS2	2930.94	2.40454	1.22e-26	786.86	1479.74	977.686	1015.94	818.18	878.534	4104.43	3789.96	6627.76	6115.15	5646.05
ENSGALG00000017039|STOML3	2032.2	3.46077	3.27e-21	183.037	284.342	494.448	651.993	232.637	351.195	2153.18	3712.43	5495.83	5516.22	3278.83
ENSGALG00000007127	2945.23	2.13309	8.12e-21	986.808	1597.73	1287.81	1011.08	1055.21	1020.76	4216.73	3379.38	7192.8	5722.65	4926.6
ENSGALG00000051964	167.399	9.13192	5.54e-20	0	0	0	0	3.5115	0	163.806	129.203	633.143	615.588	296.135
ENSGALG00000012339|ATL1	1458.36	1.48676	2.41e-18	655.551	747.606	970.214	813.531	762.874	861.029	2322.14	2618.52	1613.23	2150.39	2526.89
ENSGALG00000050086|RNF207	144.391	2.63442	2.14e-16	78.5865	30.9488	43.5911	36.9787	28.092	39.3863	251.376	216.295	233.748	364.724	264.572
ENSGALG00000035494	313.049	5.16052	2.79e-16	9.94766	12.5729	26.1547	26.2743	18.4354	18.5991	1216.7	1074.78	475.778	42.582	521.717
ENSGALG00000028415	88.1702	2.62151	3.01e-16	28.8482	26.113	26.1547	35.0324	25.4584	16.411	123.628	226.823	143.562	201.802	116.04
ENSGALG00000054210	360.29	1.84147	4.96e-16	199.948	144.105	183.083	181.974	171.186	113.783	527.478	752.249	507.987	450.814	730.589
ENSGALG00000026187|NMNAT3	136.995	2.92167	3.34e-15	47.7488	47.3903	29.8911	20.4356	40.3823	19.6932	160.716	423.977	230.067	257.343	229.296
ENSGALG00000011284|LRRC7	192.511	5.92052	3.5e-15	8.95289	13.5401	7.47276	5.83874	0	5.47032	617.107	496.714	28.5283	619.291	314.701
ENSGALG00000029863|PHYHIPL	169.397	2.53326	1.89e-14	46.754	49.3246	42.3457	63.253	53.5504	64.5498	282.283	139.731	289.884	357.319	474.372
ENSGALG00000007892|SPAG6	4073.91	1.16214	2.31e-14	2674.93	3005.9	2126	2745.18	2997.07	2090.76	5458.16	6176.86	5751.66	6695.56	5090.92
ENSGALG00000021039|HKDC1	3399.27	1.90601	2.31e-14	1667.23	1672.2	1059.89	1307.88	1219.37	2142.18	6229.8	7022.9	6929.61	4092.5	4048.41
ENSGALG00000050021	282.207	4.47647	6.12e-13	25.8639	13.5401	36.1184	30.1668	18.4354	35.0101	942.66	981.943	482.22	37.9535	500.366
ENSGALG00000009877	1787.57	3.33734	2.02e-12	656.546	342.371	66.0094	253.985	452.984	313.996	2314.93	2744.85	5359.63	2391.07	4766.93
ENSGALG00000013072|AKR1B10	1252.42	2.25392	2.02e-12	347.173	474.87	541.775	430.12	304.623	671.755	1165.19	2032.79	1947.28	3726.85	2134.21
ENSGALG00000002761|SIRT1	3054.16	1.18477	1.16e-11	1780.63	2383.06	1412.35	2074.7	2268.43	1685.95	3968.44	4360.36	4582.93	3954.57	5124.34
ENSGALG00000048968	306.219	2.9612	1.18e-11	90.5237	124.762	29.8911	45.7368	105.345	52.5151	397.669	448.861	589.891	1068.25	414.96
ENSGALG00000039575|AMD1	5877.06	1.20251	2.79e-11	4284.46	3855.06	2393.77	3991.75	4229.61	3399.26	7615.46	8558.03	8736.09	9865.14	7719
ENSGALG00000007253|IL1RAP	1105.06	1.17728	5.46e-11	810.734	853.993	514.375	782.391	627.681	623.617	1296.03	1692.08	1766.91	1624.6	1563.29
ENSGALG00000003176	240.773	2.35463	2.09e-10	81.5708	53.1932	82.2004	131.372	81.6425	73.3023	290.525	361.769	787.748	447.111	258.073
ENSGALG00000003948|ALAS1	5669.58	1.13108	2.5e-10	3534.4	4120.05	4314.27	2966.08	3786.28	3354.4	8001.79	6369.23	9708.81	9596.69	6613.37
ENSGALG00000033698	247.682	1.26151	4.56e-10	131.309	171.185	104.619	179.055	160.651	160.827	317.311	361.769	323.013	436.003	378.755
ENSGALG00000009667|MFAP3L	1513.88	1.25433	4.97e-10	959.949	1129.63	822.004	635.45	1168.45	856.652	2350.98	2334.27	1732.86	2134.65	2527.82
ENSGALG00000016342|MYOM2	909.428	2.10171	7.67e-10	450.629	264.032	378.62	522.567	202.789	367.606	768.551	1285.33	2328.27	1781.04	1654.27
ENSGALG00000019932	3411.13	1.08956	1.23e-09	2509.79	2572.62	2209.45	2325.76	1898.85	2013.08	3669.68	5705.99	4801.95	5848.55	3966.72
ENSGALG00000008780|CTBS	5320.2	1.05067	2.61e-09	3748.28	3382.12	3608.1	2935.91	4056.66	3735.14	6336.94	9202.13	5467.3	7576.82	8472.79
ENSGALG00000008262|RASGRF1	439.655	2.86734	3.85e-09	51.7278	75.4376	198.028	85.6348	49.161	224.283	700.556	587.635	1247.88	1102.5	513.362
ENSGALG00000037272|HOXD8	629.6	3.73825	5.71e-09	47.7488	52.226	108.355	197.544	69.3522	96.2777	661.407	1061.38	471.176	3814.79	345.336
ENSGALG00000012704|MYLIP	6307.39	1.00399	5.82e-09	4040.74	4990.49	3682.83	4489.99	4865.19	3902.53	7731.87	8487.21	7537.9	7859.16	11793.4
ENSGALG00000043582	590.325	3.30849	5.82e-09	100.471	147.974	56.0457	193.652	31.6035	171.768	708.798	921.649	2585.95	1201.55	374.114
ENSGALG00000048369	164.658	2.40219	5.97e-09	58.6912	89.9449	24.9092	52.5487	38.6265	70.0201	196.774	250.75	320.253	510.058	198.661
ENSGALG00000016592|PRPS2	672.182	2.96858	6.12e-09	197.958	116.058	207.992	184.893	122.025	154.263	560.445	1405.92	669.034	3297.33	478.086
ENSGALG00000037992|C8orf88	44.637	5.32539	8.35e-09	0	5.80289	0	0	7.90088	0	117.446	115.804	93.8672	71.2786	78.9074
ENSGALG00000052859	1348.48	1.6619	1.08e-08	552.095	969.083	427.193	893.327	497.756	738.493	1805.99	2023.22	2053.11	3206.61	1666.34
ENSGALG00000015148|ANXA1	27775.4	1.71974	1.1e-08	16720	12947.2	10361	13361	20704.7	7492.15	27867.7	50565.3	49789.2	58260.5	37460.6
ENSGALG00000049799	753.99	2.06123	1.27e-08	236.754	453.593	105.864	395.088	273.897	386.205	1021.99	1215.47	1231.32	1855.09	1118.63
ENSGALG00000021238	905.72	1.96803	1.78e-08	527.226	293.046	310.12	493.374	472.297	241.788	1728.73	1216.42	827.319	2594.73	1257.88
ENSGALG00000024488|CD99	2758.97	1.11221	2.16e-08	1978.59	1924.63	1675.14	1486.93	2049.84	1717.68	3072.14	2936.26	5339.39	4005.49	4162.6
ENSGALG00000014925|GPRC6A	522.687	2.33703	2.16e-08	185.026	144.105	132.019	269.555	148.361	224.283	629.47	1117.85	585.289	1884.72	428.885
ENSGALG00000015124|KCTD1	733.416	1.12681	2.16e-08	472.514	441.02	524.339	519.648	520.58	382.922	1079.68	778.09	1428.25	1042.33	878.193
ENSGALG00000006717	1541.23	3.0524	2.23e-08	393.927	513.556	265.283	291.937	421.38	256.011	1444.38	3445.42	1075.79	7898.04	947.817
ENSGALG00000032418|RAB26	940.646	1.39154	2.4e-08	480.472	657.661	443.384	589.713	496	579.854	1297.06	921.649	2084.4	1678.29	1118.63
ENSGALG00000034605	45.185	3.39375	2.91e-08	11.9372	7.73719	4.98184	6.81186	5.26726	14.2228	155.565	27.7547	86.505	45.3591	130.893
ENSGALG00000031947|FBXL7	238.03	1.66701	3.17e-08	84.5551	176.021	57.2912	149.861	115.88	133.476	352.339	409.622	365.346	426.746	347.192
ENSGALG00000035903|FAM46A	2270.48	1.02359	3.78e-08	1561.78	1957.51	1135.86	1785.68	1601.25	1226.45	2674.48	3204.24	2975.22	3307.51	3545.26
ENSGALG00000052108	85.9998	2.35138	4.59e-08	44.7645	26.113	32.382	14.5968	21.069	41.5744	197.804	178.013	198.778	116.638	74.2658
ENSGALG00000053723	219.5	1.6025	5e-08	129.32	169.251	77.2185	126.506	110.612	70.0201	287.434	289.989	351.542	465.625	336.981
ENSGALG00000005294|PPFIBP2	677.325	1.09407	5.28e-08	523.247	547.406	377.375	442.771	391.533	398.239	785.035	1047.02	888.977	1253.39	795.572
ENSGALG00000014178|SCUBE1	3356.25	2.14556	5.5e-08	1782.62	1287.28	363.674	1681.56	1715.37	1044.83	4253.82	5681.11	8113.99	7045.47	3949.08
ENSGALG00000003466	2022.39	1.09344	5.78e-08	802.776	1228.28	1379.97	1388.65	1706.59	1501.06	2812.53	2826.2	3146.39	2648.42	2805.39
ENSGALG00000049903	603.353	2.06796	5.8e-08	166.126	268.867	70.9912	271.501	363.441	334.784	1179.61	925.477	1109.84	1139.53	806.712
ENSGALG00000001534|TMEM88B	618.664	2.81231	6.8e-08	338.22	123.795	58.5366	135.264	219.469	117.065	503.782	601.034	2394.53	1229.32	1084.28
ENSGALG00000050181	64.7626	8.08269	9.11e-08	0	0	3.73638	0	0	0	259.618	258.406	12.8837	174.031	3.71329
ENSGALG00000002152|GABRP	6182.04	1.0725	1.18e-07	3364.3	4340.56	4631.87	4593.14	4050.52	3725.29	6953.02	6623.81	11823.6	10104	7792.33
ENSGALG00000016258|SYTL5	103.801	2.95932	1.24e-07	34.8168	50.2917	3.73638	20.4356	21.9469	20.7872	172.048	237.351	199.698	298.074	82.6207
ENSGALG00000049191	203.846	2.533	1.34e-07	45.7592	109.288	31.1365	87.5811	79.8867	30.6338	184.411	411.536	510.748	545.235	206.087
ENSGALG00000051748|METTL11B	77.8349	2.30546	1.48e-07	18.9006	49.3246	38.6093	28.2206	19.3133	13.1288	99.9323	114.847	105.831	164.774	203.302
ENSGALG00000027103|TSPAN19	384.276	1.99367	1.49e-07	262.618	114.124	227.919	119.694	86.9097	168.486	343.066	713.967	873.333	784.99	531.928
ENSGALG00000029966	58.6567	4.19468	1.88e-07	3.97906	2.90145	18.6819	2.91937	5.26726	6.56439	164.837	217.253	100.309	9.25696	113.255
ENSGALG00000008077	439.713	1.37014	1.94e-07	220.838	219.543	285.21	263.716	244.049	300.868	483.178	468.959	1054.63	681.312	614.549
ENSGALG00000044642|SENP7	1820.79	1.08862	2.32e-07	1276.28	1376.25	792.113	1279.66	1278.19	1220.98	1837.93	3200.41	2635.64	2810.41	2320.8
ENSGALG00000005065|PLA2G4A	1858.86	1.21903	2.34e-07	1145.97	1401.4	777.167	1152.18	1394.07	1083.12	2168.63	2095	3670.94	3189.95	2369.08
ENSGALG00000048192	62.0538	3.05825	3.05e-07	22.8796	17.4087	14.9455	0	12.2903	18.5991	116.416	88.0495	154.605	88.8668	148.532
ENSGALG00000011633|SLC5A8	3426.23	1.36827	3.35e-07	1308.12	2315.35	1244.21	2490.22	2024.38	2576.52	5309.8	4240.73	4788.15	7027.88	4363.11
ENSGALG00000016875|CLYBL	107.923	1.86649	4.33e-07	20.8901	42.5546	36.1184	59.3605	56.1841	78.7726	143.202	143.559	215.342	203.653	187.521
ENSGALG00000014962|CALHM6	1339.84	1.39758	5.62e-07	782.881	1320.16	536.793	695.783	625.925	649.874	1762.72	2772.6	1857.1	2048.56	1685.83
ENSGALG00000034950|SMPD3	805.937	2.08712	5.83e-07	227.801	365.582	103.373	332.808	656.651	264.764	1000.35	1262.36	1330.71	1856.95	1463.96
ENSGALG00000026384|PCSK4	356.301	1.34309	6.14e-07	281.519	233.083	221.692	219.926	176.453	125.817	550.143	406.75	727.01	538.755	438.168
ENSGALG00000016943|OLFM4	27.8046	6.50154	6.23e-07	0	0	0	3.89249	0	0	24.7255	79.436	57.0565	128.672	12.0682
ENSGALG00000039001|FILIP1	743.443	1.53767	6.39e-07	200.943	369.451	524.339	588.74	306.379	402.616	805.639	1230.78	1474.27	1191.37	1083.35
ENSGALG00000050207|EMP2	5365.98	1.15041	6.83e-07	4232.73	3049.42	2168.35	4628.17	3669.52	2962.73	5772.38	7716.77	8298.04	8571.94	7955.72
ENSGALG00000053565	403.039	1.84404	6.91e-07	131.309	284.342	85.9368	282.206	201.034	124.723	525.417	950.36	546.638	669.278	632.187
ENSGALG00000052162|PPM1L	573.175	1.03807	7.16e-07	427.749	317.225	396.056	412.604	368.708	403.71	600.624	651.758	1077.63	924.77	724.091
ENSGALG00000027514|SCEL	793.836	4.29678	8.04e-07	114.398	32.8831	13.7001	221.872	79.8867	39.3863	462.573	1191.54	2176.43	3851.82	547.71
ENSGALG00000027871|MAD2L1BP	160.663	1.22361	9.5e-07	105.445	117.025	59.7821	104.124	105.345	107.218	186.472	248.836	291.724	196.248	245.077
ENSGALG00000015224	397.524	1.79501	9.93e-07	152.199	300.783	79.7095	249.12	207.179	133.476	478.027	764.691	742.655	785.916	479.014
ENSGALG00000031737	1979.27	4.02622	1e-06	177.068	428.447	77.2185	180.028	211.568	419.027	2277.84	3075.99	1131.01	12821.8	971.953
ENSGALG00000012932|FGD4	2185.59	1.181	1e-06	1437.44	1646.09	757.24	1463.58	1736.44	1277.87	2869.19	4100.04	2816.94	2919.64	3017.05
ENSGALG00000033635|PTGS2	2461.4	1.06605	1.03e-06	1942.78	1290.18	1893.1	1362.37	1911.14	1464.95	4051.89	4256.04	3395.78	3142.74	2364.44
ENSGALG00000030789|PGAP1	702.782	1.41237	1.21e-06	472.514	474.87	196.783	445.69	502.145	308.526	1375.36	1232.69	843.884	930.324	947.817
ENSGALG00000010847|VEGFC	1271.58	2.16682	1.48e-06	897.279	336.568	257.81	455.422	577.642	424.497	914.844	1274.8	3630.45	3301.96	1916.06
ENSGALG00000031183|CRYBG2	1147.19	1.35703	1.84e-06	621.729	697.314	815.777	620.853	678.598	591.889	1520.62	1169.53	2130.42	2723.4	1049
ENSGALG00000037997	315.123	1.60887	1.96e-06	106.44	216.641	120.81	206.302	132.559	195.838	299.797	466.088	633.143	720.191	368.544
ENSGALG00000010736|DIO1	51.0674	1.81869	2.34e-06	26.8587	14.5072	22.4183	32.1131	29.8478	16.411	120.537	92.8348	72.701	58.3188	75.1941
ENSGALG00000003674|DHTKD1	2118.04	1.00217	2.4e-06	1188.75	2109.35	992.632	1440.22	1569.64	1426.66	2659.02	3285.59	2918.16	2900.21	2808.17
ENSGALG00000013001	270.587	1.33659	2.49e-06	194.974	146.039	169.383	185.867	114.124	148.793	346.157	288.075	610.137	463.774	309.131
ENSGALG00000003550|ARHGAP40	476.182	1.82791	2.89e-06	185.026	354.944	72.2367	308.48	244.927	156.451	730.433	699.611	857.688	1007.16	621.047
ENSGALG00000030719|CLMN	3570.18	1.27613	3.06e-06	1832.36	2340.5	1231.76	2631.33	2710.88	2263.62	3425.51	4624.51	6752.91	6416.92	5041.72
ENSGALG00000004376|KCNJ2	594.367	1.48235	3.1e-06	309.372	407.17	179.346	423.309	392.411	251.635	620.198	769.476	1335.31	1097.88	751.941
ENSGALG00000052782	95.5641	1.50114	3.4e-06	70.6284	44.4889	41.1002	49.6293	40.3823	66.7379	166.897	151.215	89.2658	194.396	136.463
ENSGALG00000001207|PLCH2	157.611	1.99468	3.62e-06	45.7592	58.0289	44.8366	80.7692	57.0619	114.877	128.779	237.351	429.764	355.467	181.023
ENSGALG00000012913|PKP2	4142.04	1.18818	3.74e-06	2826.13	3294.11	1250.44	2945.64	3132.26	2266.9	6015.51	5844.76	6292.78	5282.95	6410.99
ENSGALG00000052803	58.6656	2.80717	4.66e-06	2.9843	23.2116	14.9455	36.0056	5.26726	12.0347	106.114	162.7	93.8672	90.7182	97.4738
ENSGALG00000005297|HHATL	108.446	3.2735	4.84e-06	25.8639	51.2589	0	16.5431	11.4124	26.2575	228.711	364.64	106.751	203.653	157.815
ENSGALG00000050975	288.087	1.95038	5.6e-06	133.299	175.054	32.382	210.195	102.711	96.2777	513.054	457.475	514.429	589.668	344.407
ENSGALG00000039346|ARHGAP39	672.919	1.09965	5.76e-06	354.137	529.03	295.174	517.702	414.357	545.938	983.869	857.526	904.622	1258.02	741.729
ENSGALG00000017077|HSPH1	2270.42	1.0593	5.92e-06	1853.25	1507.79	1211.83	1449.95	1948.01	1154.24	2364.38	2903.72	3422.47	4351.7	2807.25
ENSGALG00000038606	209.042	1.39195	6.58e-06	137.278	144.105	95.9005	119.694	125.536	98.4658	296.706	312.959	304.608	493.396	170.811
ENSGALG00000011136|CAPN9	95.2468	3.43617	6.84e-06	5.9686	15.4744	13.7001	25.3012	21.069	22.9753	138.051	85.1783	56.1362	615.588	48.2727
ENSGALG00000002350	1005.54	1.3959	6.99e-06	474.503	728.263	286.456	676.321	522.336	775.692	1227	1617.43	1545.13	2124.47	1083.35
ENSGALG00000029279	561.714	1.39795	7.16e-06	362.095	424.578	122.055	355.19	366.074	301.962	703.647	876.667	903.702	982.163	780.719
ENSGALG00000006258|SPOCK1	110.105	3.73886	7.35e-06	8.95289	26.113	0	21.4087	15.8018	27.3516	86.5393	240.222	80.0632	617.439	87.2623
ENSGALG00000030054|PTPRN2	96.3413	3.21539	8.06e-06	13.9267	35.7845	8.71822	28.2206	21.069	13.1288	541.901	133.031	32.2093	111.084	120.682
ENSGALG00000006995|APOD	1977.93	1.84163	8.44e-06	593.875	792.095	805.813	915.709	616.269	1734.09	2279.9	1803.1	2758.04	3070.53	6387.78
ENSGALG00000007620|GFRA3	478.28	2.93309	8.85e-06	247.697	67.7004	11.2091	198.517	113.246	75.4904	484.208	951.317	659.831	1903.23	548.638
ENSGALG00000030065|TENM3	1806.31	1.22926	8.89e-06	1279.27	1243.75	892.995	1199.86	1105.25	1005.45	1701.94	1991.64	4441.21	2689.15	2318.95
ENSGALG00000016969	235.735	1.52008	9.37e-06	67.6441	156.678	112.091	179.055	167.674	80.9608	468.754	335.928	288.043	292.52	443.738
ENSGALG00000001111	2525.31	1.28386	9.84e-06	1486.18	1952.67	765.958	2079.56	1260.63	1624.69	3153.53	3426.27	3647.94	5208.89	3172.08
ENSGALG00000012790|DSP	17504	1.36327	1.01e-05	7980.01	11765.4	7272.24	13548.8	12348.2	8328.02	39000.4	31896.9	15956.5	27012.7	17434.8
ENSGALG00000037377|TULP4	435.639	1.00071	1.03e-05	284.503	427.48	201.765	343.513	249.317	288.833	628.44	622.089	539.276	655.393	551.423
ENSGALG00000035602|ZNF536	58.0059	3.55167	1.05e-05	15.9163	10.6386	0	13.6237	18.4354	0	147.323	63.1659	118.714	140.706	109.542
ENSGALG00000012285|BAIAP2L2	64.5162	1.83069	1.23e-05	32.8273	29.0145	36.1184	36.9787	19.3133	25.1635	61.8138	64.123	100.309	166.625	137.392
ENSGALG00000036916	29.3425	2.67309	1.33e-05	12.932	10.6386	4.98184	12.6506	5.26726	4.37626	81.3881	62.2089	74.5416	21.291	32.4913
ENSGALG00000023552|SPEF2	1626.53	1.04688	1.64e-05	1168.85	1497.15	812.04	1238.79	943.717	912.45	1603.04	2955.4	1996.06	2560.47	2203.84
ENSGALG00000004231	476.969	1.10462	1.68e-05	362.095	286.276	342.502	268.582	229.126	391.675	434.757	632.616	701.243	931.25	666.535
ENSGALG00000014675|RHOBTB3	203.705	3.10736	2.04e-05	92.5132	51.2589	12.4546	50.6024	26.3363	40.4804	67.9951	235.437	1168.74	277.709	217.227
ENSGALG00000012987|CCDC77	462.571	1.10608	2.14e-05	342.199	345.272	420.966	269.555	226.492	217.719	662.438	657.5	656.15	460.071	829.92
ENSGALG00000039536|C2H8ORF22	58.4737	3.8267	2.25e-05	19.8953	6.77004	3.73638	10.7044	8.77876	0	89.63	339.756	29.4485	40.7306	93.7605
ENSGALG00000048287|gga-mir-12240	18.9304	2.84251	2.27e-05	10.9424	5.80289	0	6.81186	2.63363	3.28219	46.3603	32.54	33.1296	37.9535	28.778
ENSGALG00000031650|BBS9	583.411	1.07706	2.59e-05	444.66	496.147	195.537	404.819	441.572	342.442	758.249	859.44	791.429	918.29	764.937
ENSGALG00000052737	332.196	2.11116	2.94e-05	82.5656	196.331	37.3638	255.931	72.8637	148.793	497.601	797.231	360.744	736.854	467.874
ENSGALG00000054258	43.9176	1.72758	4.02e-05	21.8849	26.113	12.4546	38.9249	17.5575	10.9406	77.2672	69.8654	66.2592	73.13	68.6958
ENSGALG00000020139|DTHD1	1036.74	1.75083	4.33e-05	257.644	495.18	254.074	1061.68	473.175	455.131	996.232	2087.35	1858.94	2197.6	1267.16
ENSGALG00000053498	33.2145	6.76876	4.33e-05	0.994766	2.90145	0	0	0	0	152.474	97.6201	0	10.1827	101.187
ENSGALG00000003136|IKZF2	561.201	1.32313	4.54e-05	409.844	438.118	149.455	389.249	394.166	218.813	732.493	802.973	980.084	969.204	688.815
ENSGALG00000002242|GALNT9	154.523	2.24972	4.59e-05	81.5708	69.6347	8.71822	48.6562	57.9398	75.4904	129.809	254.578	507.067	230.498	235.794
ENSGALG00000007132|ACOX2	634.055	1.43571	4.84e-05	612.776	205.036	300.156	455.422	213.324	356.665	645.954	893.894	1027.02	1244.14	1020.23
ENSGALG00000015390|HOOK3	715.204	1.12361	4.98e-05	574.975	539.669	226.674	510.89	503.901	436.532	963.265	1311.17	1075.79	811.835	912.54
ENSGALG00000009514|NRCAM	753.183	1.26388	5e-05	416.807	695.38	205.501	486.562	492.488	462.789	822.123	969.501	1298.5	1175.63	1259.73
ENSGALG00000008866|WDPCP	336.04	1.12709	5.17e-05	200.943	291.112	180.592	187.813	201.911	248.353	285.374	429.72	570.565	655.393	444.666
ENSGALG00000014798|SERINC5	425.717	1.09367	5.56e-05	225.812	251.459	234.147	360.056	193.133	421.215	575.898	665.157	703.084	579.486	473.444
ENSGALG00000001518|ZNF750	447.433	1.97987	5.67e-05	140.262	227.28	44.8366	321.131	149.239	264.764	684.072	1347.54	545.718	545.235	651.682
ENSGALG00000043480|GPM6A	23.166	4.02876	5.76e-05	0	6.77004	0	6.81186	3.5115	0	64.9045	23.9265	36.8107	83.3126	28.778
ENSGALG00000005462|ZP4	706.691	1.23258	5.88e-05	336.231	607.37	468.293	530.352	212.446	473.73	824.184	1006.83	1316.9	1150.64	846.63
ENSGALG00000010057|KIF6	310.959	1.2666	6.22e-05	203.927	202.134	160.664	277.34	129.048	165.204	231.802	474.702	527.313	533.201	515.219
ENSGALG00000031534|ARID5B	6099.91	1.10927	6.66e-05	4962.89	4666.49	2695.18	4177.62	5010.92	2468.21	7911.13	11464.6	6282.66	7743.45	9715.82
ENSGALG00000041121|SLIT2	2862.48	1.1317	6.75e-05	2449.11	1796	1582.98	1406.16	2406.26	1501.06	2722.9	3017.61	5846.45	4899.71	3859.03
ENSGALG00000028790|DNASE2B	462.194	1.29905	6.83e-05	189.006	280.473	224.183	361.029	197.522	414.65	577.959	695.782	501.545	1059.92	582.058
ENSGALG00000053627	3393.96	1.61598	6.98e-05	1877.12	2146.1	423.457	2207.04	2480	1368.67	4209.52	6725.26	5467.3	4801.58	5627.49
ENSGALG00000004339	215.432	2.03485	7.07e-05	166.126	89.9449	32.382	116.775	86.0318	44.8566	261.678	599.119	258.595	199.025	515.219
ENSGALG00000005000|COMTD1	814.574	2.54538	7.37e-05	69.6336	533.866	84.6913	108.99	111.49	619.24	986.96	1313.09	1869.06	1551.47	1711.83
ENSGALG00000002110|TSTD2	275.347	1.16645	7.84e-05	177.068	233.083	79.7095	195.598	215.08	153.169	394.578	340.713	438.047	431.374	370.4
ENSGALG00000013740|SLC20A1	56543.3	1.73186	8.6e-05	24517	35071.7	14509.6	21327.9	23792.2	45851.1	60821.7	49285.7	198580	78869.3	69350.3
ENSGALG00000004974|PPARG	318.936	1.33876	8.88e-05	224.817	166.35	145.719	101.205	334.471	155.357	465.664	554.138	450.01	367.501	543.068
ENSGALG00000002356|CMTR2	959.033	1.43779	8.92e-05	626.703	794.996	158.173	546.895	608.368	502.176	1213.61	1396.35	1556.17	1694.02	1451.9
ENSGALG00000002461	613.562	1.56639	8.98e-05	215.864	382.024	444.629	391.196	276.531	236.318	707.768	624.96	1742.98	1226.55	500.366
ENSGALG00000048082	71.0088	1.7802	9.13e-05	38.7959	44.4889	6.2273	36.0056	43.0159	32.8219	99.9323	137.817	139.88	92.5696	109.542
ENSGALG00000051430	28.2561	2.19347	9.65e-05	6.96336	20.3101	7.47276	12.6506	6.14513	10.9406	38.1185	87.0924	46.0133	29.6223	45.4878
ENSGALG00000040156|CCDC88C	13373.6	1.27103	0.000104863	8314.25	8925.82	2852.1	10324.8	9301.97	9135.44	15106.3	18678	24724.8	19996.9	19749.1
ENSGALG00000007331|SVIL	8933.21	1.11421	0.000105034	6198.39	6774.88	2492.17	5900.05	7249.5	6428.72	9938.62	14741.6	14037.7	12549.7	11954
ENSGALG00000015542|PLPPR1	155.151	1.37148	0.000114642	66.6493	113.156	107.11	77.8499	93.0548	83.1489	229.741	128.246	305.528	345.285	156.886
ENSGALG00000010672|KCNK13	793.784	1.25533	0.000114685	496.388	637.351	211.728	575.116	608.368	390.581	1254.82	919.734	1279.17	1482.96	875.408
ENSGALG00000006027|TM6SF1	543.05	1.74038	0.000120951	185.026	271.769	303.892	336.701	227.37	253.823	1199.19	1116.89	394.794	285.114	1398.98
ENSGALG00000005996	16.8629	6.1188	0.000129489	0	0	3.73638	0	0	0	29.8767	90.9207	34.9701	1.85139	24.1364
ENSGALG00000001062|GGT7	1119.87	1.22119	0.000132117	809.739	997.131	475.766	789.203	579.398	533.903	2309.77	1271.93	2018.14	1587.57	945.96
ENSGALG00000054582	99.2098	2.2352	0.000134289	37.8011	27.0802	28.6456	20.4356	28.092	79.8667	152.474	151.215	265.037	40.7306	259.93
ENSGALG00000004532|ZNF507	330.524	1.08344	0.000136231	222.828	298.849	110.846	208.248	222.103	250.541	483.178	600.076	422.402	410.083	406.605
ENSGALG00000008486|CACNA2D1	552.446	1.78816	0.000142631	160.157	288.21	245.356	243.281	213.324	416.838	865.393	1801.19	276.08	956.244	610.836
ENSGALG00000017040	91.926	3.15986	0.000152986	0	12.5729	14.9455	24.3281	12.2903	55.7973	73.1463	144.516	261.356	306.405	105.829
ENSGALG00000010513|OPNVA	1424.14	1.67767	0.000154342	958.954	793.062	203.01	914.736	701.423	701.295	2252.08	4026.35	1675.81	1191.37	2247.47
ENSGALG00000054319|ELOVL6	1082.85	1.27847	0.000156711	672.462	872.368	242.865	822.289	766.386	564.537	1412.44	1451.86	1876.42	1276.53	1953.19
ENSGALG00000047814	1510.53	1.00032	0.000157859	749.059	1227.31	925.377	1168.72	982.343	1177.21	1882.23	1719.84	2484.72	2969.63	1329.36
ENSGALG00000029462	71.7147	1.60196	0.000163227	47.7488	33.8502	36.1184	26.2743	41.2602	38.2922	55.6324	145.473	119.635	175.882	68.6958
ENSGALG00000008784|SPATA1	1819.95	1.44991	0.000172256	905.237	827.88	516.866	1240.73	715.469	1903.67	2561.15	3428.19	1494.51	3292.7	3133.09
ENSGALG00000008834	54.172	1.70699	0.000178101	38.7959	19.343	31.1365	29.1937	15.8018	26.2575	60.7835	103.362	45.0931	136.077	90.0472
ENSGALG00000010179|RFX3	499.143	1.17209	0.000179528	338.22	445.856	141.982	357.136	256.34	367.606	593.412	739.807	784.987	863.674	601.553
ENSGALG00000047418	10.1145	5.37967	0.000183822	0	0	0	0	0	3.28219	12.3628	8.61354	17.4851	37.9535	31.5629
ENSGALG00000011185|PLEKHA8	240.91	1.47706	0.000185471	147.225	202.134	36.1184	120.667	141.338	149.887	298.767	373.253	425.163	397.124	358.332
ENSGALG00000054358	55.1734	2.11853	0.000201626	7.95813	23.2116	19.9274	34.0593	35.9929	9.84658	65.9347	152.172	121.475	47.2105	89.1189
ENSGALG00000016779|RNF149	3561.48	1.29405	0.000209333	1947.75	2650.96	726.103	2727.66	2762.68	2055.75	5609.6	6741.53	4905.02	4939.51	4109.68
ENSGALG00000005042|IQSEC1	1065.56	1.45689	0.000210452	582.933	698.282	149.455	875.811	650.506	607.206	1521.65	1935.17	1677.65	1669.03	1353.49
ENSGALG00000042784|TPPP	294.04	1.45315	0.000214017	247.697	147.974	63.5185	200.463	213.324	111.595	290.525	571.365	490.502	399.901	497.581
ENSGALG00000001935	132.302	1.17681	0.000223686	74.6074	112.189	99.6368	72.0111	51.7947	95.1836	137.021	178.97	265.957	208.282	159.671
ENSGALG00000003137|RFLNA	1079.97	2.32729	0.000228014	575.969	319.159	51.0639	483.642	739.171	122.535	1256.88	1679.64	3252.22	2342.94	1056.43
ENSGALG00000009966|FRS2	430.63	1.4492	0.000230274	216.859	302.718	63.5185	347.405	246.683	268.046	642.863	809.673	633.143	606.331	599.696
ENSGALG00000041787|PLA2G15	2956.97	1.51861	0.000244231	1651.31	1629.65	341.256	2171.04	1865.49	1941.96	3588.29	4527.85	4652.87	5510.67	4646.25
ENSGALG00000018306|gga-mir-34c	22.0669	2.034	0.000250958	3.97906	9.67149	14.9455	12.6506	4.38938	9.84658	43.2696	46.8959	30.3688	42.582	24.1364
ENSGALG00000014700|DHX29	469.666	1.57438	0.000275932	234.765	366.549	51.0639	288.044	294.088	248.353	621.228	830.728	618.419	773.882	839.203
ENSGALG00000014346|TSPAN9	873.333	1.15159	0.000279383	643.614	559.979	242.865	765.848	646.995	508.74	952.962	1272.89	1623.35	1337.63	1051.79
ENSGALG00000012770	479.566	1.0481	0.000280694	281.519	393.63	206.746	443.744	341.494	269.14	449.18	673.77	765.662	876.634	573.703
ENSGALG00000050919	4326.61	1.26803	0.000284846	4116.34	2370.48	3537.11	1401.3	2441.37	1961.66	4040.56	6358.7	5358.71	9703.14	6303.31
ENSGALG00000009207|TRIM2	387.469	1.90446	0.000304946	129.32	235.017	32.382	244.254	258.096	134.57	806.67	600.076	610.137	920.142	291.493
ENSGALG00000003863|P2RX7	3428.5	1.03946	0.000326365	3160.37	1741.84	1601.66	2277.11	3321.88	1797.55	4132.25	6440.05	4075.86	5386.62	3778.27
ENSGALG00000010795|CRPPA	263.14	1.54872	0.000326476	161.152	166.35	28.6456	140.13	200.156	144.416	486.268	405.793	378.229	362.873	420.53
ENSGALG00000005540|MICAL2	701.909	1.38661	0.000326476	435.707	502.917	128.282	545.922	399.434	415.744	767.521	969.501	1419.97	1335.78	800.213
ENSGALG00000011961|TNIP3	5311.52	1.02599	0.000329613	4775.87	3325.06	4450.03	2579.75	4573.73	1959.47	5658.02	8562.81	7155.07	7527.76	7859.17
ENSGALG00000014674|CLSTN3	1209.44	1.04899	0.000338125	768.954	1019.38	481.993	946.849	770.775	894.945	1256.88	1320.74	2471.84	2030.05	1341.43
ENSGALG00000011875|TRPC3	360.18	1.14514	0.000339255	260.629	216.641	237.883	245.227	230.881	202.402	353.369	487.143	738.054	271.229	718.521
ENSGALG00000050676	57.3938	1.8875	0.000341798	29.843	29.0145	12.4546	48.6562	21.069	13.1288	62.844	65.0801	147.243	132.375	69.6241
ENSGALG00000034946	72.7244	1.4537	0.000357024	44.7645	50.2917	11.2091	55.468	34.2372	47.0448	105.083	124.418	95.7077	118.489	113.255
ENSGALG00000013964|SPATA18	617.774	1.01346	0.000365822	406.859	448.757	274.001	554.68	501.267	346.818	825.214	592.42	970.881	1193.22	681.388
ENSGALG00000053006	12.3183	5.29214	0.000365829	3.97906	0	0	0	0	0	9.27207	6.69942	46.0133	30.548	38.9895
ENSGALG00000009301|CHRNA1	52.2733	2.09392	0.000375154	24.8691	32.8831	12.4546	20.4356	26.3363	8.75251	51.5115	74.6507	166.568	120.34	36.2046
ENSGALG00000003131|DGKE	305.258	1.20622	0.000381632	229.791	195.364	74.7276	258.851	224.736	164.11	474.936	564.665	402.156	379.535	388.967
ENSGALG00000010875|ITGB8	1343.79	1.46136	0.000385645	678.43	838.518	226.674	1059.73	1180.74	501.081	1672.06	1946.66	2139.62	2762.28	1775.88
ENSGALG00000037740|QRFPR	116.218	1.2587	0.000395143	50.7331	107.354	70.9912	61.3068	57.9398	78.7726	164.837	188.541	94.7874	241.607	161.528
ENSGALG00000016925|TBC1D4	4351.82	1.02675	0.00039639	3049.95	3682.9	1280.33	3568.44	2944.4	3216.55	4788.51	6186.43	6341.56	7166.74	5644.2
ENSGALG00000012801|LY86	2475.89	1.18668	0.000404102	1420.53	1672.2	1181.94	2302.41	1367.73	1456.2	2478.73	4075.16	5682.64	1840.28	3756.92
ENSGALG00000032146|SLC4A5	27.8537	2.73151	0.000436047	6.96336	7.73719	9.96368	0	6.14513	16.411	21.6348	57.4236	81.9037	68.5015	29.7063
ENSGALG00000048012	43.5057	1.90727	0.00045628	13.9267	20.3101	13.7001	15.57	17.5575	35.0101	67.9951	40.1965	66.2592	145.334	42.7028
ENSGALG00000013865|IFNGR1	800.264	1.03166	0.000466171	518.273	671.201	257.81	525.487	609.246	672.85	1154.89	1290.12	1272.73	776.659	1053.65
ENSGALG00000018305|gga-mir-34b	19.7898	2.04084	0.000470802	12.932	6.77004	8.71822	7.78499	10.5345	2.18813	44.2999	44.0247	26.6877	33.3251	20.4231
ENSGALG00000010738|TC2N	656.066	2.03208	0.00048893	317.33	255.327	92.1641	389.249	237.026	345.724	394.578	592.42	2983.5	763.699	845.701
ENSGALG00000028253|ATXN1L	938.908	1.13605	0.00049935	654.556	728.263	220.446	687.025	650.506	705.671	1381.54	1167.61	1448.5	1604.23	1079.64
ENSGALG00000013034|CECR2	500.342	1.63634	0.000506153	288.482	353.977	129.528	244.254	204.545	311.808	421.364	381.867	1650.04	948.838	569.061
ENSGALG00000051568	76.3057	3.56689	0.000520944	5.9686	48.3574	6.2273	5.83874	10.5345	0	109.204	430.677	121.475	37.9535	63.1259
ENSGALG00000005527|APPL1	427.473	1.06014	0.000525616	353.142	349.141	140.737	323.077	287.943	262.575	441.968	788.617	510.748	546.161	698.098
ENSGALG00000011811|SYNE2	9064.42	1.17579	0.000538621	5902.94	7662.72	3821.07	5743.37	4567.59	6891.51	7625.76	9914.18	23523.8	12437.6	11617.9
ENSGALG00000049453	22.7255	2.9781	0.000542896	7.95813	11.6058	0	7.78499	5.26726	0	23.6953	64.123	34.9701	39.8049	54.771
ENSGALG00000004397|MLXIP	825.207	1.6161	0.000544496	507.331	507.753	66.0094	520.621	585.543	365.417	1302.21	1460.47	1377.64	1185.82	1198.46
ENSGALG00000010163|LGR5	4303.78	1.50597	0.000548751	3797.02	3309.58	601.557	2618.67	2120.95	1612.65	5233.57	6523.32	8852.96	7298.19	5373.13
ENSGALG00000016564|PTK2B	291.114	1.03914	0.000548751	190.995	278.539	128.282	184.893	245.805	150.981	355.429	333.057	415.96	582.263	336.053
ENSGALG00000030801|CCKAR	68.2489	1.40002	0.000572372	47.7488	41.5874	17.4364	28.2206	60.5734	38.2922	71.0858	116.761	128.837	113.861	86.3339
ENSGALG00000016059|ETS2	3942.13	1.01192	0.000582006	2715.71	3309.58	1289.05	3140.27	3098.9	2622.47	5914.55	6839.15	4707.16	3719.45	6007.17
ENSGALG00000041233	889.067	1.6979	0.000584522	412.828	478.739	73.4822	645.181	532.871	496.705	1967.74	864.225	1794.52	1467.23	1046.22
ENSGALG00000008960|KCNK12	96.8711	2.46864	0.000588684	62.6703	42.5546	38.6093	18.4893	2.63363	25.1635	128.779	69.8654	366.266	153.666	156.886
ENSGALG00000016959|DGKH	317.404	1.65773	0.000596074	216.859	259.196	32.382	153.753	113.246	185.991	475.966	717.795	417.801	534.127	384.325
ENSGALG00000005415|TEAD1	683.771	1.12864	0.000609628	521.257	567.716	164.401	412.604	491.61	506.552	884.967	1150.39	1111.68	861.823	848.486
ENSGALG00000037223	18.7566	2.76881	0.000609628	3.97906	10.6386	4.98184	5.83874	5.26726	0	27.8162	76.5648	18.4053	29.6223	23.208
ENSGALG00000038584	503.96	1.02312	0.000644816	241.728	382.024	271.51	457.368	335.349	369.794	556.324	585.721	734.373	1103.43	505.935
ENSGALG00000015151|B4GALT6	72.1955	1.65252	0.000650661	53.7174	19.343	21.1728	31.1399	41.2602	52.5151	151.444	106.234	108.591	49.0619	159.671
ENSGALG00000029746|NT5DC3	738.67	1.81753	0.00065629	481.467	329.798	97.1459	452.502	248.439	454.037	486.268	1282.46	889.898	2573.43	829.92
ENSGALG00000048321	947.214	1.23093	0.000671089	739.111	790.161	200.519	597.498	614.513	582.042	1050.83	1882.54	1124.57	1415.39	1422.19
ENSGALG00000011635|TFCP2L1	26265.6	1.62126	0.000694949	19911.2	14839.9	3596.89	19120.9	15151.3	8452.74	19481.6	35639.9	69583.2	40671.4	42472.6
ENSGALG00000006076|RASGEF1C	82.4214	1.4557	0.000702607	49.7383	86.0763	16.191	37.9518	44.7717	40.4804	99.9323	132.074	137.12	146.26	116.04
ENSGALG00000008761|SPAM1	79.2809	2.75101	0.000706832	44.7645	44.4889	3.73638	8.75811	7.02301	22.9753	115.386	254.578	31.2891	237.904	101.187
ENSGALG00000007701|B3GNT7	302.283	2.31921	0.00071558	125.341	127.664	79.7095	78.823	115.88	117.065	117.446	166.528	1733.78	306.405	356.476
ENSGALG00000054498	265.252	1.80281	0.000735858	99.4766	203.101	18.6819	161.538	185.232	77.6786	583.11	445.99	385.592	377.684	379.684
ENSGALG00000016651	725.58	2.28976	0.000735858	76.597	506.786	110.846	211.168	334.471	332.596	150.414	1285.33	1931.64	2167.05	874.479
ENSGALG00000008946|NHLRC2	524.056	1.10795	0.000770205	317.33	434.25	137.001	404.819	367.83	399.333	740.735	1001.08	682.838	595.222	684.173
ENSGALG00000003310|SLC45A2	144.348	1.36495	0.000814229	88.5342	87.0434	75.9731	106.07	107.101	39.3863	236.953	207.682	155.525	359.17	124.395
ENSGALG00000052715	29.4195	1.62458	0.000814816	25.8639	13.5401	16.191	7.78499	18.4354	8.75251	43.2696	36.3683	62.5781	50.9133	39.9178
ENSGALG00000013753|DOK6	380.644	1.18661	0.00083044	191.99	263.065	159.419	388.276	203.667	238.506	508.933	763.734	697.562	477.659	294.278
ENSGALG00000039436|DLX2	55.1125	2.0936	0.000852416	26.8587	14.5072	24.9092	15.57	27.2142	24.0694	56.6626	94.7489	85.5848	214.761	21.3514
ENSGALG00000005061|PPM1E	1914.73	1.79869	0.000869794	899.268	1060.96	78.464	1354.59	1030.63	976.999	3187.53	3407.13	3029.52	3233.46	2803.53
ENSGALG00000005037	88.8877	1.34522	0.000930002	79.5813	55.1275	36.1184	28.2206	35.9929	78.7726	93.7509	151.215	138.04	118.489	162.456
ENSGALG00000020253	202.897	1.38206	0.000930947	146.231	153.777	36.1184	144.995	89.5433	132.382	199.865	370.382	349.701	362.873	246.005
ENSGALG00000003360|ARL10	245.497	1.29707	0.000937504	126.335	95.7477	158.173	176.135	107.101	223.189	268.89	195.24	465.655	569.303	314.701
ENSGALG00000043245	168.768	2.16658	0.000974342	5.9686	67.7004	78.464	109.963	69.3522	60.1735	161.746	226.823	597.253	330.473	148.532
ENSGALG00000010083|ST3GAL3	708.106	1.00214	0.000983189	460.577	465.199	505.657	490.454	426.648	570.007	1137.37	609.647	1153.09	1420.02	550.495
ENSGALG00000016001|LZTS3	586.855	1.4993	0.000996374	465.55	479.706	73.4822	238.415	317.791	347.912	1047.74	780.004	807.994	1223.77	673.033
ENSGALG00000004009	63.6251	1.80411	0.00102835	15.9163	38.686	21.1728	15.57	15.8018	72.2082	76.237	117.718	94.7874	106.455	125.323
ENSGALG00000001912	76.8796	1.77568	0.00106409	28.8482	54.1603	28.6456	56.4412	18.4354	32.8219	173.079	109.105	219.944	70.3529	53.8427
ENSGALG00000010152|TSPAN8	116.831	1.80695	0.00108001	61.6755	96.7149	46.082	26.2743	53.5504	43.7626	112.295	184.713	397.555	69.4272	193.091
ENSGALG00000016419|ASAP2	1834.38	1.37591	0.00110991	1361.83	1351.11	237.883	1190.13	1299.26	938.707	2134.64	2788.87	3508.06	2895.58	2472.12
ENSGALG00000005853|HTR2C	37.7774	2.49674	0.00112358	8.95289	6.77004	11.2091	11.6775	26.3363	7.65845	56.6626	23.9265	141.721	15.7368	104.9
ENSGALG00000035228|SPAG17	822.382	1.10678	0.00113238	609.792	801.766	239.128	634.476	519.703	431.061	845.818	1114.02	1097.88	1607.01	1145.55
ENSGALG00000027885|C4orf19	177.525	1.50368	0.00127114	117.382	122.828	38.6093	127.479	107.979	65.6439	188.532	414.407	146.322	412.86	210.729
ENSGALG00000006526|PLXNB3	2368.94	1.24601	0.00130538	1534.92	1987.49	396.056	1866.45	1473.08	1495.59	3404.91	2779.3	4260.83	3809.24	3050.47
ENSGALG00000015351|CBLB	363.964	1.21147	0.00131893	242.723	279.506	67.2549	293.883	195.766	286.645	476.996	576.15	561.362	545.235	478.086
ENSGALG00000010909|PRKG2	3241.01	1.77014	0.00146496	2429.22	1533.9	741.049	1419.79	1861.97	1292.09	1428.93	3089.39	13404.6	4695.13	3755.06
ENSGALG00000009048|ABLIM1	984.547	1.32818	0.00147388	779.897	583.191	144.473	833.967	693.522	466.071	1317.66	1429.85	1658.32	1714.39	1208.68
ENSGALG00000051551	44.2458	1.99777	0.00152756	5.9686	19.343	19.9274	26.2743	10.5345	30.6338	77.2672	139.731	80.9834	28.6966	47.3444
ENSGALG00000005217|MOGAT1	401.496	1.67365	0.00154271	245.707	135.401	250.338	146.942	208.057	221.001	261.678	1381.04	294.485	322.142	949.673
ENSGALG00000031700|TRPS1	556.847	1.22919	0.00154889	529.215	424.578	105.864	359.082	369.586	284.457	805.639	980.986	808.914	820.167	636.829
ENSGALG00000027654|C5orf49	102.214	1.40412	0.00157789	51.7278	60.9304	21.1728	106.07	68.4743	41.5744	117.446	126.332	193.256	190.693	146.675
ENSGALG00000041644|ATP11A	1805.43	1.83169	0.00170706	869.425	922.66	68.5003	1086.01	1454.64	605.018	2425.16	3303.77	3915.73	2306.83	2901.93
ENSGALG00000000273|FER	1490.45	1.01722	0.00172047	1163.88	1014.54	447.12	1349.72	1315.06	810.702	1502.07	2451.99	2341.16	2152.24	1846.43
ENSGALG00000040802|SOWAHA	630.733	1.08784	0.00175294	501.362	428.447	212.974	584.847	492.488	282.269	1057.02	585.721	815.356	1216.36	761.224
ENSGALG00000051201	70.7873	1.12209	0.0017748	59.686	57.0618	34.8729	36.9787	52.6726	35.0101	65.9347	104.32	103.07	85.164	143.89
ENSGALG00000004373|KCNJ16	11413.8	1.50662	0.00178408	6652	6517.62	1582.98	9168.77	6953.65	6403.56	8320.13	16182	33772.9	14717.6	15280.2
ENSGALG00000019622|TRIM71	355.231	1.44045	0.00178477	192.985	333.666	43.5911	237.442	213.324	176.144	440.938	495.757	531.914	766.476	475.301
ENSGALG00000005438|PARVA	500.088	1.16086	0.0017848	372.042	380.09	99.6368	384.384	403.823	280.08	592.382	824.028	797.871	605.405	761.224
ENSGALG00000005543	21.9408	2.23517	0.00180231	9.94766	6.77004	8.71822	8.75811	11.4124	3.28219	16.4837	90.9207	27.608	37.9535	19.4948
ENSGALG00000050668	2891.79	1.10705	0.00189448	1808.48	1381.09	1842.04	2089.3	1167.57	3092.92	3283.34	5677.28	2152.5	4124.9	5190.25
ENSGALG00000003657|UNC119	340.152	1.52316	0.00189704	196.964	265.966	32.382	231.603	144.85	229.753	355.429	601.991	559.522	673.907	449.308
ENSGALG00000006382|PTPRJ	2390.26	1.37863	0.00192803	1436.44	1547.44	288.947	1844.07	2022.63	1161.9	3643.92	4864.73	3233.82	3114.04	3134.94
ENSGALG00000012681|MBOAT1	1383.13	1.04373	0.00193075	865.446	1038.72	336.274	1208.62	1133.34	1014.2	1677.21	2131.37	2162.63	1563.5	2083.15
ENSGALG00000049379	5116.12	1.20124	0.00196596	3397.13	3489.47	991.387	5267.52	3118.22	3033.84	8986.69	5942.38	6790.65	9068.12	6191.91
ENSGALG00000008956|CCDC186	1486.94	1.23049	0.00197209	976.86	1176.05	246.601	1344.86	954.251	834.771	1833.81	2517.07	2203.12	2430.88	1838.08
ENSGALG00000040546	2858.73	1.34997	0.00197412	2098.96	1693.48	368.656	2275.16	2145.53	1482.46	3323.52	4965.23	3939.66	3534.31	5619.13
ENSGALG00000006648|SPECC1L	2151.6	1.00699	0.00207307	1618.48	1838.55	549.248	1748.7	1780.33	1311.78	2809.44	3397.56	2420.3	3153.85	3039.33
ENSGALG00000051549	100.46	1.18783	0.00210597	46.754	56.0946	99.6368	45.7368	46.5274	87.5251	154.534	203.854	125.156	92.5696	146.675
ENSGALG00000035498|INPP5D	261.252	1.32776	0.00210784	106.44	202.134	61.0276	211.168	163.285	184.897	198.834	448.861	587.13	386.941	323.056
ENSGALG00000006413|CEMIP	328.707	1.90391	0.00213391	263.613	141.204	33.6274	203.383	140.46	95.1836	157.625	371.339	1136.53	443.408	629.402
ENSGALG00000003446|PRLR	364.56	1.24339	0.00213391	233.77	240.82	134.51	354.217	286.188	98.4658	389.427	786.703	460.133	607.257	418.673
ENSGALG00000039080|CD44	1147.62	1.35885	0.00214507	510.315	594.797	546.757	1462.6	373.097	536.091	868.483	2719.96	1524.88	1610.71	1876.14
ENSGALG00000011990|USP53	421.24	1.52193	0.00216272	196.964	320.126	37.3638	230.63	212.446	367.606	476.996	689.083	741.735	734.077	626.617
ENSGALG00000034250|HS6ST2	1178.93	1.2633	0.00227292	817.698	867.533	280.229	804.773	773.409	777.88	1773.03	1174.31	3277.99	1177.49	1243.95
ENSGALG00000032964	164.21	1.01167	0.00229221	121.361	126.697	42.3457	119.694	122.903	140.04	219.439	198.111	238.349	252.715	224.654
ENSGALG00000002775|FA2H	313.033	1.13571	0.00229394	197.958	215.674	133.264	249.12	201.034	218.813	483.178	227.78	554.921	695.198	266.428
ENSGALG00000053574	146.586	1.08218	0.00229876	120.367	71.569	42.3457	93.4198	138.704	115.971	194.713	222.038	169.329	239.755	204.231
ENSGALG00000046779	178.16	1.64567	0.00232497	46.754	131.532	14.9455	123.587	118.513	107.218	322.462	236.394	370.867	284.189	203.302
ENSGALG00000038162|FAM26E	29176.1	1.25425	0.00232933	20289.2	23821.8	6582.26	26836.8	15431.3	14451.5	29883.9	53907.3	63286.7	40953.7	25492.6
ENSGALG00000015590|MANEA	3307.74	1.38853	0.00235547	2639.11	2372.42	457.084	2417.24	2351.83	1196.91	3051.54	5847.63	6456.59	4360.03	5234.81
ENSGALG00000039440	36.2294	2.3879	0.00239397	20.8901	29.0145	0	4.86562	6.14513	13.1288	55.6324	76.5648	69.9402	69.4272	52.9143
ENSGALG00000004087|THSD4	2538.69	1.69365	0.00245352	1301.15	2036.82	108.355	1545.32	1454.64	1109.38	3786.09	4577.62	3739.04	4727.53	3539.69
ENSGALG00000030879|AR	854.247	2.92372	0.00248498	103.456	109.288	127.037	404.819	105.345	433.249	564.566	1165.7	531.914	5518.07	333.268
ENSGALG00000037464	151.029	1.10279	0.00251232	94.5028	130.565	85.9368	118.721	96.5663	68.926	127.748	265.106	185.894	334.176	153.173
ENSGALG00000053055	5.8692	4.59799	0.00252126	0	0	0	2.91937	0	0	10.3023	14.3559	11.0432	18.5139	7.42658
ENSGALG00000013043|ATPSCKMT	613.651	1.03525	0.00254519	344.189	666.366	168.137	517.702	413.48	381.828	776.793	844.127	854.927	899.776	882.834
ENSGALG00000041456|SLC35G1	40.0751	1.56841	0.00261237	12.932	19.343	9.96368	27.2475	30.7257	26.2575	97.8718	30.6259	59.8173	74.0557	51.986
ENSGALG00000005957	18214.4	1.0655	0.00269389	14132.6	14636.8	4090.09	13732.7	16599.8	9821.42	23382.1	26086.6	21269.2	25959.3	30647.6
ENSGALG00000020402|EFCAB11	393.663	1.02173	0.00274468	181.047	202.134	407.266	307.507	277.409	234.13	356.459	485.229	876.094	501.727	501.294
ENSGALG00000015064|TTC39C	357.531	1.13063	0.00279371	284.503	346.239	75.9731	234.523	237.904	212.248	404.88	538.825	535.595	602.628	459.519
ENSGALG00000000589|BTN1A1	66.9385	1.5785	0.00282207	19.8953	38.686	21.1728	56.4412	20.1911	54.7032	71.0858	54.5524	109.512	169.402	120.682
ENSGALG00000016927|KLF5	416.425	1.24874	0.00285681	261.623	290.145	64.7639	367.841	337.104	214.437	552.203	526.383	662.592	576.709	726.876
ENSGALG00000005809|SEPTIN2	326.911	1.66013	0.00286169	187.016	212.773	23.6637	210.195	173.819	181.615	314.22	344.542	881.615	684.089	382.469
ENSGALG00000014855|GHR	337.032	1.29621	0.0028644	263.613	250.492	85.9368	186.84	215.08	214.437	269.92	482.358	443.568	945.135	349.977
ENSGALG00000027897|DTX1	27.0299	2.08853	0.00290696	1.98953	16.4415	17.4364	14.5968	9.65663	5.47032	35.0278	54.5524	84.6645	22.2167	35.2762
ENSGALG00000017005|CAB39L	826.087	1.0983	0.0029604	411.833	445.856	885.522	552.734	324.814	644.404	688.193	1055.64	1479.79	1706.98	891.189
ENSGALG00000016285	91.7196	1.35427	0.00300742	45.7592	53.1932	18.6819	96.3392	70.2301	37.1982	134.96	96.663	148.163	167.551	140.177
ENSGALG00000033631|MYC	230.542	1.62285	0.0030366	123.351	116.058	80.9549	119.694	80.7646	190.367	150.414	157.915	410.439	849.789	256.217
ENSGALG00000044730	205.298	1.40402	0.00310838	123.351	139.269	22.4183	144.022	109.734	165.204	262.709	311.044	383.751	373.981	222.797
ENSGALG00000046879	59.4984	1.02432	0.00318409	32.8273	50.2917	32.382	46.7099	53.5504	26.2575	95.8113	89.9636	62.5781	71.2786	92.8322
ENSGALG00000023415|HMX3	6.84355	4.88833	0.0032511	0	0	0	0	2.63363	0	3.09069	33.4971	12.8837	12.034	11.1399
ENSGALG00000051027	33.3822	1.74475	0.00326558	10.9424	12.5729	17.4364	25.3012	7.90088	22.9753	17.5139	85.1783	55.216	56.4674	55.6993
ENSGALG00000029664|SAMD12	211.518	1.29509	0.00328154	148.22	183.758	29.8911	144.022	145.727	111.595	254.467	340.713	286.203	404.529	277.568
ENSGALG00000016205|PDXK	3242.74	1.26886	0.00335705	1986.55	2560.04	500.675	2346.2	3209.51	1253.8	4621.61	4291.46	4523.11	5078.37	5298.86
ENSGALG00000012994|ERC1	507.599	1.30983	0.00340806	218.849	335.601	68.5003	403.846	438.938	354.477	776.793	936.961	618.419	747.962	683.245
ENSGALG00000010390|CIPC	292.614	1.19043	0.00349073	234.765	259.196	48.573	200.463	186.988	178.332	350.278	501.499	406.758	433.226	418.673
ENSGALG00000044362|PP2D1	199.364	1.58473	0.00350151	27.8534	89.9449	201.765	128.452	98.3221	80.9608	213.258	311.044	547.558	333.251	160.6
ENSGALG00000039583|MITF	1382.62	1.08605	0.003555	969.897	1258.26	278.983	1169.69	863.83	950.742	1595.83	1860.52	2321.83	1847.69	2091.51
ENSGALG00000014267|RBM47	1422.38	1.22718	0.00363822	963.928	1003.9	198.028	1091.84	937.571	1106.1	1919.32	1978.24	2213.24	2641.01	1593
ENSGALG00000041179	126.619	1.16908	0.00366133	64.6598	88.0106	28.6456	109.963	116.757	75.4904	217.378	189.498	130.678	186.991	184.736
ENSGALG00000008835|THAP10	314.741	1.06257	0.00368208	184.032	133.467	307.629	289.018	169.43	180.521	289.494	529.254	332.216	672.981	374.114
ENSGALG00000041248|OvoDA1-2	57.1144	3.24638	0.00369516	3.97906	2.90145	12.4546	4.86562	29.8478	16.411	0	165.571	94.7874	194.396	103.044
ENSGALG00000012576|RASEF	669.099	1.1674	0.00370774	417.802	431.348	143.228	695.783	530.237	343.536	812.851	846.998	1105.24	1294.12	738.944
ENSGALG00000039300|NFAT5	2864.38	1.11488	0.00373245	2535.66	2724.46	580.385	1813.9	1716.25	1862.1	3308.07	5220.76	4237.83	4085.1	3423.65
ENSGALG00000011663|FNDC1	954.458	1.98158	0.00376405	306.388	232.116	66.0094	962.419	583.787	295.397	2378.8	1654.76	311.97	1750.49	1956.9
ENSGALG00000019570|C1orf145	272.223	1.38244	0.00382324	141.257	161.514	29.8911	238.415	231.759	140.04	437.848	340.713	455.532	456.368	361.117
ENSGALG00000008466	46.146	1.72686	0.00382482	15.9163	37.7188	8.71822	19.4625	10.5345	42.6685	71.0858	111.019	56.1362	91.6439	42.7028
ENSGALG00000009176	90.4306	1.82022	0.00387933	34.8168	74.4705	4.98184	79.7961	32.4814	25.1635	142.172	162.7	151.844	190.693	95.6172
ENSGALG00000047328	88.3681	1.35914	0.00390607	50.7331	56.0946	13.7001	75.9036	71.9858	40.4804	105.083	175.142	106.751	163.848	112.327
ENSGALG00000041547|DCP1A	303.126	1.00992	0.00393076	210.89	295.948	82.2004	229.657	241.416	183.803	330.704	544.567	392.954	415.637	406.605
ENSGALG00000051282	14.864	1.91031	0.00394425	5.9686	11.6058	6.2273	2.91937	5.26726	7.65845	11.3325	20.0983	35.8904	32.3994	24.1364
ENSGALG00000052328	19.3268	1.94485	0.00395017	4.97383	12.5729	0	10.7044	8.77876	13.1288	33.9976	25.8406	39.5715	35.1764	27.8497
ENSGALG00000050444	183.171	1.09513	0.00395537	118.377	178.923	123.301	145.968	77.2531	80.9608	146.293	375.167	217.183	316.588	234.865
ENSGALG00000053594	85.8533	1.49855	0.00396171	30.8377	78.3391	8.71822	66.1724	56.1841	40.4804	135.99	130.16	145.402	141.631	110.47
ENSGALG00000005768|ETV5	709.451	1.46185	0.00403359	370.053	325.929	201.765	792.122	258.973	419.027	562.505	511.07	2134.1	1151.57	1076.85
ENSGALG00000028457	419.052	1.01592	0.00406422	289.477	440.053	125.792	321.131	302.867	236.318	505.843	780.961	660.751	504.504	441.881
ENSGALG00000014819|JMY	532.251	1.13444	0.00409837	320.315	439.086	93.4095	467.099	404.701	343.536	788.126	835.513	690.2	821.092	651.682
ENSGALG00000040475|ATMIN	485.305	1.11292	0.00414891	347.173	344.305	85.9368	375.626	375.731	375.264	552.203	790.531	738.974	639.656	712.951
ENSGALG00000026578	462.005	1.76039	0.00425201	93.508	297.882	31.1365	393.142	266.874	246.164	455.361	627.831	1087.75	1120.09	462.304
ENSGALG00000039099|MAPK9	384.002	1.02477	0.00426322	288.482	304.652	92.1641	352.271	225.614	303.056	490.389	682.384	517.19	473.031	494.796
ENSGALG00000046731	76.8247	1.31045	0.00427381	40.7854	55.1275	37.3638	89.5273	26.3363	26.2575	69.0254	119.632	126.997	120.34	133.678
ENSGALG00000017304|PGM2L1	465.816	1.08992	0.00432937	215.864	508.72	114.582	321.131	292.333	393.863	691.284	664.199	564.123	744.259	613.621
ENSGALG00000013042|MICAL3	2409.73	1.06592	0.00459216	1623.46	1837.58	430.929	1959.87	1937.47	1867.57	3316.31	3481.78	3231.06	3365.83	3455.21
ENSGALG00000049999	22.8739	3.46612	0.00469268	11.9372	0	4.98184	7.78499	0	0	25.7557	24.8836	107.671	34.2507	34.3479
ENSGALG00000003073|RHOBTB1	6711.1	2.30482	0.00472328	5881.06	1826.94	1056.15	2592.4	1311.55	1757.07	3324.55	8828.88	34513.7	6958.46	5771.38
ENSGALG00000001442|OPCML	10.198	3.29507	0.00480327	3.97906	3.8686	0	0	0	4.37626	14.4232	14.3559	22.0864	39.8049	9.28322
ENSGALG00000052207	14.2586	3.45082	0.00488246	0	5.80289	0	6.81186	2.63363	0	66.9649	21.0553	23.0067	23.1424	7.42658
ENSGALG00000049561	55.0051	1.53175	0.00488246	21.8849	13.5401	47.3275	31.1399	38.6265	25.1635	131.869	89.0066	28.5283	94.421	83.549
ENSGALG00000048883	657.578	1.16941	0.00491397	372.042	441.987	151.946	655.885	493.366	400.428	973.567	921.649	1005.85	1341.33	475.301
ENSGALG00000039177	160.876	1.63682	0.00501133	105.445	125.729	12.4546	93.4198	99.2	55.7973	145.262	449.818	203.379	286.04	193.091
ENSGALG00000020251|FNIP2	571.07	1.03491	0.00507335	240.733	478.739	180.592	559.546	328.326	531.715	798.428	715.881	1027.02	821.092	599.696
ENSGALG00000034311|BTBD7	1583.94	1.51876	0.00508138	978.85	1054.19	85.9368	1257.28	1021.85	743.964	2620.9	2287.37	2074.28	2992.77	2305.95
ENSGALG00000010246|OSBPL8	1363.74	1.00638	0.00521574	737.122	1175.09	326.311	1273.82	1002.53	1094.06	1696.79	2330.44	1776.11	1977.29	1611.57
ENSGALG00000004205|SOAT1	1294.16	1.02182	0.00550865	721.205	1370.45	325.065	821.316	785.699	1263.64	1852.35	1959.1	1555.25	1890.27	1691.4
ENSGALG00000049655	50.4419	2.31591	0.00551405	3.97906	52.226	3.73638	19.4625	24.5805	3.28219	88.5997	63.1659	97.5482	134.226	64.0542
ENSGALG00000014064	220.012	1.08684	0.00563634	191.99	192.463	75.9731	115.802	204.545	91.9014	268.89	423.977	239.269	383.238	232.08
ENSGALG00000050139	17.8154	1.97911	0.00574925	7.95813	7.73719	2.49092	5.83874	5.26726	16.411	30.9069	56.4665	22.0864	13.8854	26.9213
ENSGALG00000005685	421.819	1.05707	0.00578838	275.55	402.334	94.655	311.399	325.692	286.645	497.601	478.53	778.545	696.123	492.939
ENSGALG00000017229|FAT3	52.3935	2.18	0.0058402	13.9267	11.6058	4.98184	63.253	16.6796	9.84658	82.4184	186.627	33.1296	85.164	68.6958
ENSGALG00000048771	87.0852	1.38189	0.00589109	29.843	14.5072	87.1822	52.5487	56.1841	62.3617	179.26	98.5772	100.309	142.557	134.607
ENSGALG00000032386|DCLK2	116.817	1.6236	0.00596802	76.597	85.1091	18.6819	56.4412	42.138	80.9608	119.507	207.682	395.715	76.8328	125.323
ENSGALG00000030031|TTPA	820.026	1.19735	0.00599709	766.965	498.082	133.264	651.993	615.391	432.155	837.577	1050.85	1666.6	1243.21	1124.2
ENSGALG00000002579|RIMBP2	190.202	1.87987	0.00603633	57.6964	44.4889	117.073	58.3874	49.161	188.179	158.655	500.542	51.5349	519.315	347.192
ENSGALG00000014773|ERBIN	6613.01	1.04947	0.00611863	5180.74	4434.38	1632.8	5656.77	6366.36	3424.42	5368.53	11538.3	9572.61	9109.77	10458.5
ENSGALG00000011379|SLC44A5	359.895	1.11275	0.0061289	282.514	327.863	63.5185	248.146	286.188	203.496	487.299	563.708	541.117	412.86	542.14
ENSGALG00000010010|RHOQ	1639.95	1.08309	0.00613755	1361.83	942.97	454.593	1607.6	1391.43	763.657	2199.54	2068.21	3724.32	1812.51	1712.75
ENSGALG00000046807	49.1874	1.73955	0.00625592	30.8377	42.5546	6.2273	15.57	10.5345	37.1982	55.6324	41.1536	115.033	96.2724	90.0472
ENSGALG00000016543|NHS	403.761	1.08803	0.00634361	195.969	286.276	141.982	255.931	261.607	460.601	497.601	355.069	865.05	701.677	419.602
ENSGALG00000054191	144.154	1.2694	0.00647698	79.5813	126.697	18.6819	111.909	115.88	73.3023	211.197	239.265	228.226	205.504	175.453
ENSGALG00000039139|TNS3	2612.62	1.02295	0.00647786	1660.26	2110.32	605.294	2701.39	2106.02	1485.74	2831.07	4507.75	3330.44	3280.67	4119.89
ENSGALG00000038688|ADAMTS17	153.144	1.90173	0.00649524	95.4975	41.5874	8.71822	125.533	112.368	25.1635	119.507	227.78	411.359	330.473	186.593
ENSGALG00000052720	58.341	1.30157	0.00654047	36.8063	43.5217	21.1728	36.9787	35.115	36.1041	134.96	73.6936	121.475	67.5758	34.3479
ENSGALG00000031590|B3GAT2	972.582	1.75871	0.00656731	944.033	210.838	220.446	231.603	180.842	1013.1	535.719	2160.08	1315.06	1385.77	2500.9
ENSGALG00000012705|GMPR2	887.255	1.01934	0.00658364	409.844	491.312	341.256	1079.19	457.373	850.088	1182.7	1045.11	1351.87	972.906	1578.15
ENSGALG00000010502|SPATA6	870.071	1.31991	0.00658364	726.179	682.807	89.6732	666.589	573.253	367.606	1076.59	1426.98	1304.02	1555.17	1101.92
ENSGALG00000054605	56.2084	2.64225	0.00673193	18.9006	21.2773	6.2273	17.5162	10.5345	25.1635	98.902	12.4418	127.917	4.62848	274.783
ENSGALG00000005855|CA5B	893.809	1.31712	0.0067754	566.022	527.096	90.9186	763.902	711.079	536.091	897.33	1250.88	1705.25	1557.02	1226.31
ENSGALG00000054943	304.316	1.04782	0.0067754	272.566	235.017	74.7276	239.388	277.409	129.1	422.394	367.511	371.788	485.99	471.588
ENSGALG00000037556|SLC1A2	118.508	1.19207	0.00701516	83.5603	73.5033	51.0639	113.855	58.8177	67.832	121.567	253.621	78.2226	148.111	253.432
ENSGALG00000011031|JAK1	5405.24	1.18371	0.00705272	3608.02	4705.18	687.494	4233.09	3956.59	3360.97	7301.24	9042.3	6595.55	9120.88	6846.37
ENSGALG00000010581|SEL1L	7158.52	1.32961	0.00708143	3844.77	5522.42	601.557	5293.79	4718.58	5464.85	10198.2	11805.3	13126.7	8425.68	9741.81
ENSGALG00000021378|UBAP1	473.434	1.03112	0.00722717	403.875	397.498	97.1459	412.604	330.081	284.457	580.019	769.476	690.2	542.458	699.955
ENSGALG00000006840	1886.39	1.08014	0.00734221	976.86	1578.39	378.62	1714.64	1156.16	1707.83	2280.93	2132.33	3347.93	3128.85	2347.73
ENSGALG00000010812|RYR2	47.3183	2.35827	0.00745046	14.9215	23.2116	4.98184	17.5162	5.26726	32.8219	13.393	183.755	63.4984	138.854	22.2797
ENSGALG00000036738|IGSF3	1653.91	1.24075	0.00783973	981.834	1404.3	210.483	1305.93	1349.3	874.157	2471.52	1939	2669.69	3319.55	1667.27
ENSGALG00000048291	28.8031	2.51986	0.0079177	14.9215	7.73719	1.24546	4.86562	5.26726	20.7872	16.4837	18.1841	111.352	17.5882	98.4021
ENSGALG00000040026	282.994	1.39174	0.00827956	126.335	234.05	38.6093	251.066	158.896	167.392	244.164	271.805	745.416	398.975	476.229
ENSGALG00000010350|GPATCH2L	313.03	1.22941	0.0083139	172.095	237.919	41.1002	282.206	260.729	170.674	460.513	409.622	352.462	474.882	581.13
ENSGALG00000037545|GRIP2	375.89	1.20831	0.00838885	257.644	294.98	107.11	227.711	116.757	409.18	384.276	400.051	922.107	541.532	473.444
ENSGALG00000051181	96.7406	1.58721	0.00841967	85.5499	83.1748	6.2273	30.1668	59.6956	38.2922	114.355	141.645	158.286	154.591	192.163
ENSGALG00000019987|LRP11	1108.52	1.42551	0.00841967	349.163	245.656	1499.53	423.309	567.108	681.602	2598.24	2412.75	1443.9	1044.18	928.322
ENSGALG00000015167|PRUNE2	2294.71	1.32437	0.00850305	1760.74	1555.18	327.556	1684.48	2188.54	659.721	1952.28	4402.47	4524.95	3098.3	3087.6
ENSGALG00000016222|NDP	24.5395	2.34274	0.00850538	8.95289	8.70434	0	6.81186	5.26726	21.8813	15.4534	36.3683	61.6578	22.2167	82.6207
ENSGALG00000041684|FBXO30	1226.29	1.03279	0.0086217	853.509	1168.32	230.41	1033.46	870.853	829.301	1574.19	2000.25	1805.56	1783.82	1339.57
ENSGALG00000028622	41.6825	1.63962	0.00877188	5.9686	18.3758	19.9274	24.3281	7.90088	51.421	55.6324	64.123	69.9402	75.9071	64.9825
ENSGALG00000034498	25.4424	3.70408	0.00879323	3.97906	0	4.98184	3.89249	0	10.9406	59.7533	0	23.9269	97.1981	75.1941
ENSGALG00000014914|SNX18	791.497	1.26368	0.00879323	695.341	444.889	78.464	638.369	601.345	442.002	1333.12	1043.2	1154.01	1161.75	1113.99
ENSGALG00000049683	173.87	1.3903	0.00881949	120.367	153.777	17.4364	133.318	111.49	63.4557	174.109	310.087	261.356	337.879	229.296
ENSGALG00000027789|RAB37	94.2191	2.46376	0.00882243	15.9163	51.2589	3.73638	72.9842	1.75575	39.3863	164.837	43.0677	346.02	191.619	105.829
ENSGALG00000016639|KIF13B	2622.4	1.11769	0.00885837	1547.86	2229.28	386.093	2567.1	1861.1	1679.39	3492.48	3564.09	3651.62	4285.97	3581.47
ENSGALG00000014998|CABLES1	649.753	1.27394	0.00899954	761.991	401.367	120.81	492.4	327.448	265.858	588.261	779.047	1565.37	929.399	915.325
ENSGALG00000029382|BARX2	136.111	1.53427	0.00921084	76.597	53.1932	79.7095	91.4736	85.154	52.5151	36.058	166.528	438.967	253.641	163.385
ENSGALG00000007932|TRAF6	1439.42	1.03183	0.0092603	960.944	1268.9	256.565	1151.2	1236.93	980.282	2166.57	2342.88	1731.94	1978.21	1759.17
ENSGALG00000042293	112.003	1.62945	0.00926078	62.6703	88.0106	33.6274	16.5431	29.8478	113.783	60.7835	177.056	265.957	199.95	183.808
ENSGALG00000042851|PPARGC1A	630.472	1.29715	0.00929798	355.131	490.345	63.5185	436.932	605.734	322.749	1097.19	1159.96	806.153	712.786	884.691
ENSGALG00000009007|PCARE	59.0451	1.98163	0.00937934	18.9006	49.3246	7.47276	24.3281	9.65663	41.5744	96.8416	133.031	92.0266	14.8111	161.528
ENSGALG00000006393	31.153	1.9294	0.00949304	37.8011	15.4744	7.47276	12.6506	5.26726	3.28219	27.8162	51.6812	67.1794	44.4334	69.6241
ENSGALG00000039403|GRM8	151.484	1.1925	0.00965648	65.6546	147.974	124.546	36.0056	94.8106	105.03	185.441	256.492	277	262.898	110.47
ENSGALG00000053989|TRIQK	16.5419	4.10444	0.00985971	0	0	0	0	0	12.0347	37.0883	44.0247	22.0864	39.8049	26.9213
ENSGALG00000031560|USF3	984.858	1.14516	0.00990074	819.687	981.656	138.246	596.525	603.979	669.567	1372.27	1745.68	1199.11	1399.65	1307.08
ENSGALG00000048626	24.3061	2.48056	0.0100298	3.97906	5.80289	17.4364	10.7044	0	9.84658	9.27207	38.2824	39.5715	98.1238	34.3479
ENSGALG00000016292	463.827	1.57361	0.0100702	283.508	240.82	63.5185	314.319	414.357	148.793	219.439	690.04	1615.07	615.588	496.652
ENSGALG00000010055|DAAM2	222.429	1.33643	0.0100918	71.6231	194.397	39.8547	181.974	119.391	180.521	224.59	351.241	388.352	516.538	178.238
ENSGALG00000036255|WNT7B	217.737	1.3012	0.0100951	226.807	210.838	51.0639	84.6617	150.117	60.1735	281.253	260.32	472.097	350.839	246.934
ENSGALG00000029610|RGS9	254.731	1.25591	0.0101887	171.1	180.857	33.6274	202.41	207.179	141.134	296.706	205.768	435.286	450.814	477.157
ENSGALG00000026215	165.365	1.20312	0.0106012	89.5289	180.857	48.573	126.506	88.6655	88.6192	215.318	116.761	312.891	373.981	177.309
ENSGALG00000009372|PHC3	284.728	1.14566	0.0106818	179.058	188.594	43.5911	222.845	210.69	256.011	254.467	416.321	422.402	506.356	431.67
ENSGALG00000038678|EPB41L3	195.302	1.51145	0.0107393	156.178	90.912	36.1184	185.867	81.6425	85.337	146.293	209.596	503.386	519.315	133.678
ENSGALG00000054185	34.8535	1.65131	0.010879	20.8901	21.2773	4.98184	4.86562	31.6035	21.8813	69.0254	49.7671	56.1362	29.6223	73.3374
ENSGALG00000010187|SLC1A1	700.564	1.15819	0.0108933	398.901	605.435	94.655	624.745	575.009	394.957	799.458	1110.19	944.193	1200.63	958.028
ENSGALG00000013640|MBP	251.435	1.57707	0.0111508	129.32	131.532	24.9092	217.006	240.538	49.2329	239.013	271.805	680.997	403.603	377.827
ENSGALG00000010999|DICER1	1192.36	1.15044	0.0111874	920.159	889.777	141.982	929.333	869.097	851.182	1305.3	2079.69	1734.7	1694.95	1699.76
ENSGALG00000047062	34.8812	1.15497	0.0111874	14.9215	33.8502	9.96368	19.4625	21.9469	33.916	48.4208	44.0247	55.216	50.9133	51.0577
ENSGALG00000052184	197.007	1.92537	0.0112011	111.414	98.6492	21.1728	138.184	59.6956	90.8073	908.662	240.222	43.2525	279.56	175.453
ENSGALG00000052277	46.3475	1.42036	0.0113501	29.843	28.0473	41.1002	13.6237	28.9699	16.411	89.63	123.461	36.8107	66.6501	35.2762
ENSGALG00000001758|QSOX2	1667.98	1.02238	0.0114582	1195.71	1489.41	295.174	1585.22	1310.67	936.519	2470.49	2116.06	2286.86	2437.36	2224.26
ENSGALG00000033244|DNM3	62.7118	1.14111	0.0114787	38.7959	49.3246	27.4001	36.0056	18.4354	73.3023	101.993	100.491	93.8672	61.0959	89.1189
ENSGALG00000009341|CRAMP1	867.272	1.18886	0.0115109	622.723	713.756	89.6732	721.084	552.184	589.701	1319.72	1372.42	1151.25	1194.15	1213.32
ENSGALG00000027231|NRARP	249.075	1.10069	0.0116528	162.147	178.923	61.0276	208.248	150.117	222.095	324.522	369.425	298.166	579.486	185.664
ENSGALG00000007211|CDH22	10.9313	3.51593	0.0117268	0	6.77004	0	0	4.38938	0	12.3628	12.4418	12.8837	29.6223	41.7745
ENSGALG00000053399	190.263	1.05099	0.0117779	148.22	158.612	36.1184	147.915	155.384	120.347	271.981	348.37	191.415	240.681	273.855
ENSGALG00000012185|PLA2G12A	528.613	1.26177	0.0119029	395.917	374.287	44.8366	353.244	318.669	451.849	840.667	738.85	813.515	847.012	635.901
ENSGALG00000030791|DIAPH2	1535.99	1.20532	0.0119549	1002.72	1247.62	163.155	1247.54	1262.39	858.84	1661.76	2405.09	2433.18	2673.41	1940.19
ENSGALG00000003821|RAMP1	554.408	1.12787	0.0120956	369.058	274.67	460.82	481.696	404.701	170.674	1228.03	583.806	550.319	1213.59	361.117
ENSGALG00000049421	27.0921	1.4516	0.0121138	16.911	18.3758	8.71822	3.89249	16.6796	26.2575	27.8162	52.6383	37.7309	44.4334	44.5595
ENSGALG00000012187|MGAT5	531.467	1.64312	0.0122177	236.754	321.093	13.7001	502.132	301.111	247.259	972.537	1167.61	762.901	643.359	677.675
ENSGALG00000004980|KCNMA1	562.784	1.46226	0.0125257	385.969	247.59	53.5548	453.475	396.8	340.254	297.736	745.55	1619.67	843.309	806.712
ENSGALG00000034077|KCNK5	3682.2	1.4891	0.012695	2284.98	2857.93	158.173	2681.93	2779.35	1366.49	6351.37	6943.47	5004.41	3896.25	6179.84
ENSGALG00000015345	170.71	1.40046	0.0132065	86.5446	131.532	18.6819	157.646	86.9097	105.03	139.081	439.29	196.937	323.068	193.091
ENSGALG00000014225|KCTD8	52.9492	1.29056	0.0135619	22.8796	23.2116	42.3457	46.7099	12.2903	44.8566	39.1487	92.8348	67.1794	87.9411	103.044
ENSGALG00000012144|MIEF1	564.203	1.3542	0.0136014	326.283	436.184	31.1365	373.679	415.235	399.333	834.486	927.391	844.805	784.99	832.705
ENSGALG00000005972|KBTBD12	9.51231	3.95858	0.0138087	0	0	0	0	0	7.65845	11.3325	15.313	15.6445	29.6223	25.0647
ENSGALG00000028685|SEMA5A	2652.88	1.14954	0.0139221	2247.18	1875.3	424.702	2266.4	2263.16	1166.27	2470.49	3030.05	5292.45	5047.82	3097.81
ENSGALG00000053911	63.8282	5.88613	0.0139221	13.9267	0	0	0	0	0	240.043	399.094	11.9635	17.5882	19.4948
ENSGALG00000016144|TMPRSS2	3276.44	1.05841	0.0139822	2793.3	2559.08	889.259	2560.29	2427.33	1945.25	2274.75	3221.46	8422.28	5010.79	3937.01
ENSGALG00000037875|RBP1	66.8215	1.43258	0.014178	65.6546	25.1459	57.2912	12.6506	25.4584	40.4804	69.0254	188.541	59.8173	92.5696	98.4021
ENSGALG00000049137|SHLD1	221.817	1.20359	0.014222	129.32	161.514	90.9186	112.882	61.4513	280.08	221.499	178.97	500.625	331.399	371.329
ENSGALG00000011447|GADL1	2861.13	1.53115	0.0142966	2535.66	1775.69	215.465	2018.26	1853.2	834.771	1927.56	2939.13	9176.9	4375.76	3820.04
ENSGALG00000020906	373.592	1.23756	0.014321	141.257	297.882	70.9912	378.545	311.646	184.897	601.654	340.713	784.067	685.941	311.916
ENSGALG00000004849|WSCD2	1270.08	1.01121	0.0144536	998.745	1192.49	418.475	882.623	1041.16	679.414	1627.76	1046.07	3356.21	1458.9	1269.02
ENSGALG00000054128	18.6836	2.99519	0.0144814	5.9686	13.5401	7.47276	0	0	0	24.7255	64.123	31.2891	29.6223	28.778
ENSGALG00000003322|TBC1D2B	428.751	1.12954	0.0144888	311.362	328.831	52.3093	380.491	259.851	336.972	628.44	712.052	616.578	495.247	594.126
ENSGALG00000040185	289.528	1.18307	0.0144976	284.503	211.806	179.346	130.399	121.147	173.956	649.045	575.193	114.113	376.758	368.544
ENSGALG00000049998|gga-mir-7468	20.9793	1.37303	0.0145205	10.9424	11.6058	2.49092	17.5162	15.8018	14.2228	25.7557	31.583	24.8472	40.7306	35.2762
ENSGALG00000041362|SECISBP2L	2459.37	1.1135	0.0148748	1814.45	1768.92	288.947	2117.52	2031.4	1629.06	2799.13	3676.07	3995.8	3600.03	3331.75
ENSGALG00000034965|DIP2B	1889.6	1.04311	0.0148884	1121.1	1673.17	285.21	1728.27	1427.43	1413.53	2331.41	2882.66	2581.35	2995.55	2345.87
ENSGALG00000000215|DCP2	1194.86	1.2273	0.0148993	1014.66	927.496	107.11	749.305	1003.41	650.968	1457.77	2128.5	1800.96	1842.13	1461.18
ENSGALG00000013026|HDHD5	235.965	1.02285	0.0149706	127.33	226.313	53.5548	188.786	184.354	182.709	229.741	287.118	400.316	448.963	266.428
ENSGALG00000001467|ANKFY1	1773.47	1.06166	0.0151713	1190.73	1516.49	241.619	1393.51	1501.17	1276.77	2122.27	2973.58	2506.81	2385.52	2399.71
ENSGALG00000005426|FREM1	16.9759	3.07194	0.0152069	5.9686	9.67149	0	0	0	7.65845	11.3325	36.3683	29.4485	16.6625	69.6241
ENSGALG00000002897|SLC16A14	1281.59	1.19258	0.0152336	864.452	953.609	174.364	1179.43	1141.24	539.374	1189.92	2326.61	2493	1861.57	1373.92
ENSGALG00000051917	15.9068	2.88739	0.0153159	0	5.80289	0	8.75811	0	9.84658	19.5744	44.9818	23.9269	39.8049	22.2797
ENSGALG00000017271|ANO2	123.309	1.17461	0.0154776	40.7854	99.6163	68.5003	157.646	52.6726	51.421	114.355	277.547	155.525	179.585	158.743
ENSGALG00000007800|ZDHHC15	169.944	1.56804	0.0157558	83.5603	147.974	4.98184	144.995	88.6655	67.832	278.162	255.535	299.087	299	199.589
ENSGALG00000026903|CALB2	62.765	1.29816	0.016109	27.8534	39.6531	73.4822	32.1131	39.5044	14.2228	133.93	41.1536	94.7874	107.381	86.3339
ENSGALG00000031503|LRP6	1356.46	1.11749	0.0161729	887.331	1262.13	151.946	1037.35	998.145	975.905	1746.24	2188.8	1904.95	1885.64	1882.64
ENSGALG00000033254	369.571	1.12497	0.0161729	243.718	323.028	57.2912	325.996	308.134	183.803	456.392	542.653	536.515	739.631	348.121
ENSGALG00000031496|SPINK5	99169.8	1.25984	0.0162253	83163.4	89478.7	33738.3	86817.2	33163.5	37797.7	261724	228275	70360.8	69314.3	97035.6
ENSGALG00000006534|PEX11A	73.8935	1.12015	0.0166094	38.7959	64.799	14.9455	64.2261	64.9628	40.4804	128.779	137.817	86.505	77.7585	93.7605
ENSGALG00000008346|CASP18	139.931	1.23925	0.0167556	64.6598	149.908	124.546	58.3874	57.0619	64.5498	97.8718	326.357	121.475	311.034	163.385
ENSGALG00000054198	579.261	1.29164	0.0170472	317.33	502.917	42.3457	532.298	399.434	300.868	976.658	897.722	773.024	959.021	670.248
ENSGALG00000008290|VSIG1	893.965	1.42194	0.0170648	287.487	942.003	122.055	602.363	614.513	472.636	2513.76	2037.58	820.878	653.541	766.794
ENSGALG00000014930|ENC1	1107.8	1.08002	0.0170749	571.99	957.477	173.119	1059.73	726.003	923.39	1520.62	1453.77	1086.83	2119.84	1593
ENSGALG00000053188	299.391	1.19775	0.0170886	235.76	263.065	38.6093	309.453	141.338	142.228	413.122	435.462	372.708	572.08	369.472
ENSGALG00000035935	1206.17	1.22569	0.0171479	1376.76	625.745	341.256	869.972	694.4	590.795	616.077	1489.18	3648.86	1452.42	1562.37
ENSGALG00000004288|HDAC4	722.584	1.01071	0.0171856	472.514	667.333	114.582	674.374	466.152	571.102	987.99	1008.74	1026.1	1033.08	926.465
ENSGALG00000047027	110.507	1.55026	0.0174054	62.6703	65.7661	6.2273	106.07	46.5274	65.6439	185.441	75.6077	225.465	261.046	115.112
ENSGALG00000048060	18.2244	1.56473	0.0174348	8.95289	22.2444	6.2273	4.86562	3.5115	12.0347	27.8162	32.54	30.3688	27.7709	24.1364
ENSGALG00000053219	15.6123	2.23774	0.0177448	4.97383	3.8686	3.73638	8.75811	13.1681	0	25.7557	21.0553	54.2957	28.6966	7.42658
ENSGALG00000005123|WNT7A	93.4848	1.63567	0.0178556	67.6441	60.9304	6.2273	49.6293	67.5964	33.916	185.441	58.3806	250.312	188.842	59.4126
ENSGALG00000035932|ZC2HC1A	308.811	1.1327	0.0181985	244.712	212.773	42.3457	286.098	271.264	143.322	494.51	561.794	407.678	333.251	399.178
ENSGALG00000016196	593.269	1.1	0.0182403	405.865	521.293	68.5003	465.153	498.633	381.828	770.612	829.771	887.137	914.588	782.575
ENSGALG00000002632|CALCRL	670.965	1.09816	0.0183263	499.373	576.421	92.1641	464.18	472.297	545.938	875.695	1433.68	958.918	707.232	754.726
ENSGALG00000037387|CLSTN2	185.092	1.54365	0.0192531	126.335	124.762	4.98184	113.855	137.827	85.337	248.285	311.044	311.97	410.083	161.528
ENSGALG00000039741|TNFRSF8	33.2776	1.11757	0.0199358	26.8587	17.4087	13.7001	14.5968	38.6265	18.5991	46.3603	34.4542	39.5715	57.3931	58.4843
ENSGALG00000017268|KCTD21	106.785	1.29194	0.0203607	84.5551	85.1091	9.96368	56.4412	94.8106	54.7032	166.897	143.559	90.1861	197.173	191.234
ENSGALG00000015692	11.1175	2.1772	0.0204063	5.9686	0	4.98184	7.78499	2.63363	4.37626	12.3628	24.8836	5.5216	22.2167	31.5629
ENSGALG00000015434|GRIK2	57.4994	2.07143	0.0209434	7.95813	48.3574	0	10.7044	31.6035	41.5744	141.141	87.0924	147.243	52.7647	64.0542
ENSGALG00000005509|DPYD	1123.83	1.01725	0.0214086	939.059	905.251	222.937	1028.59	936.694	567.819	852	1653.8	2211.4	1429.27	1615.28
ENSGALG00000030357|ABL2	643.366	1.05301	0.0216133	475.498	484.542	82.2004	560.519	539.894	449.66	1023.02	924.52	831.921	1008.08	697.17
ENSGALG00000043388	37.6835	1.93857	0.021683	40.7854	20.3101	0	13.6237	19.3133	4.37626	53.5719	55.5095	80.0632	75.9071	51.0577
ENSGALG00000030858|FRMD5	22.0142	2.90555	0.021772	0	0	17.4364	3.89249	12.2903	0	49.451	30.6259	48.7741	52.7647	26.9213
ENSGALG00000054569	8.76519	3.51936	0.0222616	0	0	0	5.83874	0	3.28219	8.24184	38.2824	3.68107	14.8111	22.2797
ENSGALG00000053578	112.316	1.07922	0.0222616	65.6546	59.9632	22.4183	140.13	84.2761	74.3964	153.504	140.688	194.176	179.585	120.682
ENSGALG00000007963|NFATC2	112.119	1.15944	0.0224567	46.754	117.025	32.382	59.3605	61.4513	113.783	180.29	181.841	86.505	247.161	106.757
ENSGALG00000048098	116.402	1.00618	0.022593	60.6807	106.386	24.9092	93.4198	106.223	86.4311	178.23	111.976	176.691	202.727	132.75
ENSGALG00000054164	45.8984	1.15532	0.0231059	36.8063	28.0473	6.2273	38.9249	43.0159	22.9753	54.6022	72.7365	71.7808	70.3529	59.4126
ENSGALG00000031105|SLC4A4	7210.62	1.27912	0.0231422	4518.23	5626.87	359.938	5497.17	5231.26	5008.63	10837	9791.68	10919	11711.9	9815.15
ENSGALG00000015687	45.9607	1.19875	0.0237035	29.843	33.8502	7.47276	29.1937	52.6726	19.6932	58.7231	64.123	66.2592	53.6904	90.0472
ENSGALG00000027365|HIVEP3	212.231	1.0523	0.0237984	77.5917	256.294	92.1641	152.78	175.575	100.654	358.52	349.327	283.442	362.873	125.323
ENSGALG00000046860	71.6581	1.26411	0.0238227	49.7383	45.456	19.9274	29.1937	53.5504	64.5498	44.2999	118.675	57.0565	195.322	110.47
ENSGALG00000050814	148.52	1.06592	0.0238227	58.6912	110.255	70.9912	153.753	74.6194	126.911	144.232	178.013	126.997	409.158	180.094
ENSGALG00000051259	750.832	1.03184	0.0240664	387.959	677.004	105.864	635.45	616.269	631.275	937.509	904.421	1055.55	1292.27	1015.58
ENSGALG00000044631	22.4796	1.68745	0.0240765	25.8639	4.83574	7.47276	13.6237	9.65663	5.47032	57.6929	41.1536	10.1229	34.2507	37.1329
ENSGALG00000014892|CEP85L	152.6	1.3253	0.0243273	73.6127	118.959	8.71822	93.4198	97.4442	150.981	212.227	254.578	196.017	284.189	188.449
ENSGALG00000010500|NKX6-2	59.9028	2.05876	0.0244061	29.843	20.3101	23.6637	30.1668	5.26726	38.2922	17.5139	44.0247	351.542	33.3251	64.9825
ENSGALG00000009805|PPM1H	1292.71	1.0258	0.0245824	921.153	1017.44	201.765	1157.04	1169.33	805.231	2258.26	1812.67	1840.53	2026.35	1010.01
ENSGALG00000006673|POU2F3	16.6378	2.1553	0.0250022	10.9424	0	7.47276	5.83874	7.02301	7.65845	5.15115	36.3683	38.6512	50.9133	12.9965
ENSGALG00000047839	22.7773	1.32876	0.0250695	12.932	23.2116	6.2273	15.57	14.9239	7.65845	39.1487	43.0677	38.6512	14.8111	34.3479
ENSGALG00000006912|CPEB3	294.34	1.04782	0.0251779	201.937	262.097	42.3457	269.555	208.934	203.496	353.369	490.015	477.618	453.591	274.783
ENSGALG00000011291|NR1D2	521.937	1.01364	0.0252976	488.43	293.046	130.773	497.266	263.363	467.165	366.762	589.549	1072.11	889.594	683.245
ENSGALG00000040355|TCF24	1966.3	1.97694	0.0254977	1780.63	484.542	770.94	906.951	695.278	414.65	720.13	5203.53	8263.99	1598.68	790.002
ENSGALG00000053290	258.843	1.04892	0.0255374	82.5656	230.181	266.529	140.13	168.552	157.545	617.107	203.854	485.901	287.891	207.016
ENSGALG00000048432	19.7841	1.34951	0.0256056	15.9163	11.6058	12.4546	16.5431	8.77876	4.37626	18.5441	27.7547	38.6512	44.4334	18.5664
ENSGALG00000033664|MOV10L1	34.419	1.87461	0.0256492	26.8587	7.73719	14.9455	26.2743	8.77876	8.75251	33.9976	134.945	57.0565	52.7647	6.49825
ENSGALG00000049489	27.9665	2.02538	0.0257321	22.8796	10.6386	12.4546	0	3.5115	20.7872	18.5441	71.7795	53.3754	35.1764	58.4843
ENSGALG00000014421|LCORL	965.376	1.01031	0.0262781	775.917	760.179	129.528	881.65	869.097	547.032	1346.51	1444.2	1200.95	1382.99	1281.08
ENSGALG00000010230|TESK2	488.101	1.11198	0.0264794	285.498	438.118	48.573	360.056	411.724	371.982	725.282	833.599	604.615	573.006	716.665
ENSGALG00000050282	32.1837	2.26895	0.0266059	17.9058	13.5401	8.71822	9.73123	0	20.7872	36.058	173.228	14.7243	29.6223	29.7063
ENSGALG00000009645|ESRRG	628.864	1.01016	0.0267296	363.09	576.421	110.846	607.229	516.191	408.086	688.193	656.543	972.722	1304.31	713.88
ENSGALG00000048095	59.7381	1.33603	0.0278285	23.8744	24.1787	18.6819	24.3281	24.5805	96.2777	93.7509	134.945	62.5781	62.9473	90.9755
ENSGALG00000052012	128.289	1.02787	0.0278606	127.33	131.532	24.9092	89.5273	61.4513	87.5251	154.534	246.921	149.083	167.551	170.811
ENSGALG00000014678|ELL2	5507.5	1.01571	0.0281714	4761.94	4361.84	779.658	4765.38	5297.98	2596.21	7839.02	9517.96	6934.21	6113.3	7615.02
ENSGALG00000001939|HIPK1	6525.7	1.16881	0.0284241	3438.91	6368.68	495.693	4949.31	5207.56	4519.58	11152.2	10673.1	7635.45	8779.3	8562.84
ENSGALG00000011329|AFDN	3761.8	1.0373	0.0287636	2804.25	3044.58	409.756	3356.3	3043.6	2608.25	4508.28	4845.59	5201.35	6127.18	5430.68
ENSGALG00000002911|MOXD1	133.618	1.61899	0.0287839	13.9267	47.3903	33.6274	127.479	21.069	169.58	121.567	229.694	281.602	134.226	289.636
ENSGALG00000034493|DCLK3	83.014	1.12525	0.0289745	30.8377	46.4232	28.6456	70.0649	47.4053	100.654	76.237	204.811	80.0632	124.969	103.044
ENSGALG00000006112|SCN5A	14.1485	3.66779	0.0294019	3.97906	0	0	2.91937	0	6.56439	13.393	10.5277	40.4917	77.7585	0
ENSGALG00000012010|NDST3	299.64	1.17676	0.0296119	317.33	244.689	39.8547	215.06	207.179	118.159	254.467	437.376	561.362	294.371	606.194
ENSGALG00000004386|SOX9	340.829	1.15533	0.0300534	154.189	289.178	72.2367	421.362	222.98	152.075	478.027	434.505	312.891	907.182	304.49
ENSGALG00000014453|FAM46C	573.085	1.0167	0.0302053	322.304	553.209	85.9368	615.014	442.449	327.125	701.586	792.445	725.17	1001.6	737.088
ENSGALG00000003500	178.597	1.18536	0.0302345	77.5917	199.233	17.4364	100.232	150.995	132.382	298.767	280.418	227.306	232.35	247.862
ENSGALG00000003645	1419.84	1.19125	0.0303583	1360.84	1070.63	112.091	1165.8	1068.37	601.735	1421.72	2238.56	2450.67	1771.78	2356.08
ENSGALG00000038769|USH1G	149.657	1.33007	0.0308515	140.262	154.744	23.6637	100.232	53.5504	59.0795	106.114	165.571	443.568	235.127	164.313
ENSGALG00000043724|NFX1	902.455	1.05487	0.0309452	660.525	720.526	93.4095	799.907	668.064	691.449	998.292	1424.1	1272.73	1441.31	1156.69
ENSGALG00000027665|SYNGR1	380.538	1.08921	0.0314387	263.613	311.422	37.3638	277.34	284.432	334.784	447.12	469.916	667.193	621.142	471.588
ENSGALG00000001883|ST6GALNAC2	230.461	1.00078	0.0317495	103.456	197.298	199.274	183.92	149.239	117.065	606.805	285.204	163.807	374.907	154.101
ENSGALG00000051492	115.879	1.00364	0.0318949	45.7592	115.091	26.1547	128.452	87.7876	73.3023	130.839	180.884	157.366	183.288	145.747
ENSGALG00000016406|RPS6KA3	1416.78	1.05679	0.0324959	974.871	1173.15	138.246	1255.33	1042.92	1115.95	1665.88	2289.29	1879.18	2137.43	1912.34
ENSGALG00000015511|ROBO1	187.907	1.15143	0.0325402	54.7121	118.959	46.082	207.275	83.3982	214.437	224.59	172.271	410.439	293.446	241.364
ENSGALG00000019228|SFT2D2	2223.35	1.22266	0.0326545	1498.12	1811.47	125.792	1971.55	1806.67	1090.78	2814.59	2881.71	3997.64	3514.87	2943.71
ENSGALG00000054315	24.2129	2.19998	0.0328358	6.96336	22.2444	14.9455	6.81186	0	4.37626	6.18138	44.0247	74.5416	28.6966	57.556
ENSGALG00000054690	41.3462	1.15662	0.0330119	46.754	14.5072	39.8547	16.5431	21.069	20.7872	50.4812	102.405	48.7741	45.3591	48.2727
ENSGALG00000009904|IL22	9.86445	2.32277	0.0334153	5.9686	6.77004	0	4.86562	0	3.28219	11.3325	15.313	31.2891	6.47987	23.208
ENSGALG00000032098|ARTN	383.731	1.20667	0.0336092	425.76	108.321	261.547	312.373	164.163	171.768	856.121	440.247	592.652	763.699	124.395
ENSGALG00000003537|SGK2	59.8984	2.16293	0.0336092	12.932	0	43.5911	31.1399	11.4124	40.4804	201.925	163.657	14.7243	80.5355	58.4843
ENSGALG00000000692|CDK18	223.238	1.10816	0.0336611	112.409	215.674	74.7276	211.168	96.5663	167.392	226.65	199.068	323.934	665.575	162.456
ENSGALG00000012978|CDYL2	378.782	1.21627	0.0338476	223.822	277.572	22.4183	389.249	253.706	251.635	659.347	555.095	552.16	526.721	454.878
ENSGALG00000012700|RNF182	92.0764	1.64541	0.0339175	64.6598	56.0946	0	77.8499	50.0389	31.7279	97.8718	147.387	172.09	179.585	135.535
ENSGALG00000036920|SLC22A5	1247.16	1.18976	0.0340689	844.556	892.678	72.2367	973.123	1059.6	886.192	1895.62	1550.44	1892.07	2190.2	1462.11
ENSGALG00000039964	2101.03	1.86041	0.0340868	295.445	553.209	2204.46	2143.79	194.011	350.101	5714.68	3534.42	1830.41	3433.41	2857.37
ENSGALG00000013793|CLOCK	813.564	1.04651	0.034307	649.582	609.304	85.9368	704.541	711.079	527.339	1018.9	1421.23	958.918	1292.27	970.096
ENSGALG00000041036|FTO	35.457	1.69349	0.0348393	22.8796	13.5401	3.73638	15.57	6.14513	43.7626	35.0278	26.7977	104.91	84.2383	33.4196
ENSGALG00000054380	66.6862	1.93403	0.0348889	22.8796	33.8502	72.2367	0	14.046	32.8219	40.179	112.933	199.698	89.7925	115.112
ENSGALG00000051831	142.357	1.59221	0.0351099	175.079	60.9304	11.2091	113.855	52.6726	31.7279	87.5695	250.75	439.887	108.306	233.937
ENSGALG00000029286	20.3376	1.56188	0.0353252	18.9006	12.5729	1.24546	14.5968	11.4124	5.47032	52.5417	17.2271	21.1661	40.7306	27.8497
ENSGALG00000015353|BBX	1270.8	1.09303	0.0353341	939.059	1092.88	104.619	1088.92	1021.85	784.444	1581.4	2024.18	1817.53	1958.77	1565.15
ENSGALG00000031359|GCK	54.9256	1.2001	0.0356029	18.9006	32.8831	74.7276	34.0593	29.8478	17.505	79.3277	49.7671	84.6645	134.226	48.2727
ENSGALG00000001895|PANK3	1534.08	1.28856	0.0356148	1058.43	1101.58	59.7821	1100.6	1495.9	741.776	2577.63	2287.37	2223.36	2308.69	1919.77
ENSGALG00000001892|CYGB	65.6106	2.48027	0.0358723	31.8325	5.80289	0	50.6024	8.77876	30.6338	6.18138	73.6936	106.751	360.096	47.3444
ENSGALG00000048087	107.41	1.0132	0.0359614	107.435	100.583	23.6637	102.178	71.9858	33.916	147.323	159.829	143.562	160.145	130.893
ENSGALG00000045940	1120.14	1.07577	0.0371543	299.425	1282.44	934.095	1086.98	209.812	657.533	1490.74	1345.63	1857.1	2078.19	1079.64
ENSGALG00000046856	8.98045	3.19008	0.0374262	0	0	0	3.89249	0	7.65845	27.8162	5.74236	9.20266	30.548	13.9248
ENSGALG00000051064	22.8435	1.66834	0.0376637	5.9686	10.6386	8.71822	31.1399	7.90088	4.37626	17.5139	38.2824	24.8472	78.6842	23.208
ENSGALG00000031298	560.017	1.07814	0.0385371	264.608	706.019	82.2004	490.454	372.219	316.185	1015.81	525.426	769.343	1029.37	588.556
ENSGALG00000008347|ATG13	2847.26	1.03513	0.0386817	2020.37	2173.18	282.72	2776.32	2445.76	1867.57	4294	4394.82	2934.73	4186.92	3943.51
ENSGALG00000013824|HECA	884.056	1.02981	0.0393509	679.425	794.996	89.6732	747.359	787.455	499.987	1136.34	1386.78	1204.63	1268.2	1129.77
ENSGALG00000002325|IGFALS	15.5969	1.72837	0.039707	8.95289	6.77004	16.191	7.78499	6.14513	0	29.8767	21.0553	42.3323	12.034	20.4231
ENSGALG00000048401	160.559	1.0098	0.0399177	97.4871	175.054	28.6456	128.452	86.0318	143.322	267.86	183.755	202.459	305.48	147.603
ENSGALG00000002492|H6PD	348.452	1.22944	0.0404064	153.194	233.083	19.9274	354.217	251.072	285.551	566.626	365.597	616.578	541.532	445.595
ENSGALG00000052522	69.0396	1.19151	0.0405736	61.6755	39.6531	37.3638	31.1399	26.3363	65.6439	57.6929	77.5218	159.206	35.1764	168.026
ENSGALG00000011565|TDRD9	31.5487	1.98368	0.0410307	0	15.4744	2.49092	29.1937	10.5345	22.9753	37.0883	30.6259	77.3024	91.6439	29.7063
ENSGALG00000051085	809.567	1.09305	0.0414601	777.907	440.053	312.611	678.267	683.865	312.902	464.634	768.519	2714.79	998.826	752.869
ENSGALG00000037070	9.61271	2.7763	0.0420889	2.9843	0.967149	0	0.973123	0	10.9406	24.7255	40.1965	9.20266	11.1084	4.64161
ENSGALG00000017216	7.6164	3.83717	0.0421822	0	0	3.73638	2.91937	0	0	0	38.2824	14.7243	6.47987	17.6381
ENSGALG00000050420	41.1818	1.59107	0.0427136	26.8587	32.8831	0	23.355	23.7026	21.8813	50.4812	40.1965	112.272	85.164	36.2046
ENSGALG00000033701|TRHR	109.523	1.41907	0.0428057	79.5813	63.8318	4.98184	120.667	81.6425	21.8813	114.355	163.657	154.605	198.099	201.446
ENSGALG00000022739|AKAP11	1322.11	1.03814	0.0430843	839.582	1188.63	119.564	1217.38	1042.92	955.118	1709.15	2233.78	1711.7	1750.49	1774.95
ENSGALG00000035287|STAM	850.168	1.02881	0.0434691	552.095	708.92	85.9368	700.649	865.586	549.22	1121.92	1536.08	1017.81	1130.27	1083.35
ENSGALG00000052834	36.75	1.20699	0.0438969	30.8377	14.5072	11.2091	24.3281	35.115	21.8813	53.5719	34.4542	63.4984	93.4953	21.3514
ENSGALG00000009807|FLVCR1	697.877	1.10551	0.0442899	683.404	610.271	85.9368	508.943	455.618	403.71	614.017	880.495	1691.45	534.127	1208.68
ENSGALG00000017075|FRY	509.415	1.29508	0.0444051	486.441	243.722	48.573	435.959	273.019	352.289	158.655	837.427	914.745	724.82	1127.91
ENSGALG00000010854	208.467	1.01311	0.0445182	153.194	212.773	27.4001	184.893	172.064	103.936	233.862	249.793	304.608	377.684	272.927
ENSGALG00000054909	76.3682	1.02443	0.0445182	63.665	85.1091	38.6093	32.1131	35.115	56.8913	185.441	55.5095	84.6645	130.523	72.4091
ENSGALG00000009315|PAPLN	158.945	1.76144	0.0449641	57.6964	88.9777	0	185.867	55.3062	68.926	149.383	189.498	384.671	348.062	220.012
ENSGALG00000007618|BTG4	37.3521	1.0239	0.0459483	31.8325	19.343	24.9092	39.8981	26.3363	9.84658	82.4184	44.0247	38.6512	51.839	41.7745
ENSGALG00000010048|SUPT7L	279.6	1.20222	0.0465128	180.053	258.229	12.4546	200.463	182.598	219.907	386.336	392.394	357.984	482.288	402.892
ENSGALG00000045154	12.4175	1.72039	0.0466375	8.95289	0	4.98184	10.7044	5.26726	6.56439	12.3628	22.0124	10.1229	26.8452	28.778
ENSGALG00000014729|DEPDC1B	58.6443	1.00051	0.0468514	20.8901	48.3574	26.1547	45.7368	44.7717	55.7973	51.5115	91.8777	52.4552	144.409	63.1259
ENSGALG00000054087	14.1835	2.47377	0.0473456	5.9686	4.83574	1.24546	5.83874	0	9.84658	23.6953	84.2213	3.68107	8.33126	8.3549
ENSGALG00000051039	16.1238	2.05391	0.0473456	17.9058	7.73719	0	6.81186	7.02301	0	15.4534	36.3683	21.1661	30.548	34.3479
ENSGALG00000009062|CDK14	192.38	1.00377	0.0486592	151.204	93.8134	41.1002	198.517	151.873	155.357	104.053	276.59	370.867	318.439	254.36
ENSGALG00000053275	74.6878	1.56689	0.0491781	51.7278	54.1603	0	53.5218	51.7947	25.1635	135.99	87.0924	159.206	138.854	64.0542
ENSGALG00000047287	24.875	1.11284	0.0492896	19.8953	12.5729	7.47276	22.3818	22.8248	12.0347	24.7255	53.5953	22.0864	30.548	45.4878
