# Supplementary material for: Identification of crucial genes and metabolites regulating the eggshell brownness in chicken
Source: BMC Genomics. 2022 Nov 21;23:761. doi: 10.1186/s12864-022-08987-7 (PMC9677642; doi:10.1186/s12864-022-08987-7)
Supplement: Supplementary file 6 — Additional file 6: Table S5. Differential metabolites between LBS and DBS groups at 6 h following oviposition in shell glands. [file 12864_2022_8987_MOESM6_ESM.xls]

## Sheet: Sheet1
Table S5. Differential metabolites between LBS and DBS groups at 6 h following oviposition in shell glands
Metabolite	Mode	Formula	KEGG.Compound.ID	HMDB_ID	CAS.number	VIP	log1.5FoldChange	pvalue	DBS_6H_1	DBS_6H_2	DBS_6H_3	DBS_6H_4	DBS_6H_5	DBS_6H_6	DBS_6H_7	DBS_6H_8	DBS_6H_9	LBS_6H_1	LBS_6H_2	LBS_6H_3	LBS_6H_4	LBS_6H_5	LBS_6H_6	LBS_6H_7	LBS_6H_8	LBS_6H_9
PGP(18:1(9Z)/16:0)	pos	C40H78O13P2	-	HMDB0013532	-	1.36138	1.18023	0.0448	0.174271	0.0798122	0.0701284	0.0745446	0.178112	0.177673	0.146256	0.0442469	0.141132	0.0611324	0.14726	0.0637827	0.0422064	0.0440053	0.0918488	0.0660488	0.0694549	0.0873487
Alkaloid AQC2	pos	C19H22N2O3	-	HMDB0038595	139955-86-5	1.82995	1.15286	0.00313	0.0195566	0.0191722	0.0191957	0.0192248	0.0209178	0.0230229	0.0238161	0.0108304	0.0122966	0.00757455	0.0193541	0.0136272	0.0099043	0.00509143	0.0127642	0.0101953	0.0132801	0.0134987
28-Hydroxywithanolide E	pos	C28H38O8	-	HMDB0031355	188346-67-0	1.62983	1.04713	0.0131	0.0845948	0.096083	0.0964421	0.0891529	0.0759719	0.062555	0.115103	0.0433863	0.040299	0.0442772	0.0561418	0.0691319	0.0430309	0.0394511	0.0397322	0.0470761	0.0602616	0.0610785
2-(2-Methylpropoxy)naphthalene	pos	C14H16O	-	HMDB0035076	2173-57-1	1.54369	1.14827	0.0141	0.0742055	0.0443365	0.0553806	0.0411598	0.0471921	0.0376722	0.0628816	0.0296928	0.0421795	0.0321451	0.0629652	0.0258434	0.0164472	0.023262	0.0389593	0.0209041	0.0219415	0.0304235
1-(1,2,3,4,5-Pentahydroxypent-1-yl)-1,2,3,4-tetrahydro-beta-carboline-3-carboxylate	pos	C17H22N2O7	-	HMDB0012492	-	1.92308	1.0242	0.00171	0.123853	0.095488	0.122855	0.121088	0.117096	0.0844602	0.0776232	0.0669183	0.0974693	0.0885713	0.0891581	0.083312	0.060017	0.0540991	0.0612103	0.0639098	0.049819	0.0485681
Tridemorph	pos	C19H39NO	C11285	HMDB0031810	24602-86-6;81412-43-3	2.1783	1.09095	0.000137	0.0125468	0.0126471	0.0156974	0.0143403	0.0153106	0.0135119	0.0130087	0.0095675	0.0105749	0.0112747	0.0115614	0.00871182	0.00718781	0.00607823	0.00728511	0.00751746	0.00894839	0.00674288
1-(3,4-dihydroxyphenyl)-3-hydroxy-3-phenylpropan-1-one	pos	C15H14O4	-	HMDB0135401	-	1.34078	1.00938	0.0482	0.00381515	0.00486559	0.0107472	0.0108201	0.0092331	0.00971814	0.0123483	0.0063061	0.00447959	0.00447357	0.00956643	0.005197	0.00460314	0.00416074	0.00738777	0.00474692	0.00402347	0.00388008
3b-Allotetrahydrocortisol	neg	C21H34O5	-	HMDB0000314	651-43-4	2.17645	-1.11761	0.000273	0.400588	0.39459	0.337831	0.26869	0.392028	0.387594	0.256923	0.25835	0.347767	0.739401	0.61106	0.54768	0.573788	0.441746	0.473337	0.487144	0.513208	0.402214
Sexangularetin 3-sophoroside	pos	C28H32O17	-	HMDB0038771	114882-17-6	2.01794	1.5147	0.000811	0.177338	0.135431	0.130321	0.106322	0.155559	0.119407	0.180001	0.0859118	0.0840977	0.0782328	0.116088	0.0735661	0.0534784	0.0390577	0.0792753	0.0597824	0.0633966	0.0725803
Tridecanol	pos	C13H28O	C14509	HMDB0013316	26248-42-0	1.95607	1.74568	0.00244	0.208836	0.111503	0.116533	0.0916296	0.115633	0.0891661	0.121254	0.0713871	0.0848271	0.0709619	0.0709726	0.0700881	0.0377249	0.0385583	0.0484881	0.0485063	0.0544815	0.0582458
N-arachidonoyl taurine	neg	-	-	-	-	2.1473	-1.06273	0.00038	1.47024	1.47729	1.27241	1.07211	1.53882	1.51205	1.01847	1.00099	1.36066	2.82045	2.27366	2.06923	2.15352	1.6859	1.79168	1.79026	1.89295	1.55991
PC(DiMe(9,3)/MonoMe(11,3))	pos	C45H79NO10P	-	HMDB0061422	-	1.38855	2.15305	0.0464	0.0182432	0.0529086	0.0837124	0.0846885	0.0830376	0.141496	0.207153	0.0767167	0.0128071	0.0268446	0.0174033	0.0268349	0.013867	0.0270477	0.0126607	0.0316662	0.0708967	0.0905518
Oxyphencyclimine	pos	C20H28N2O3	C07851	HMDB0014527	125-53-1	1.92576	1.04336	0.00186	0.0377081	0.0395593	0.0485816	0.041058	0.0445974	0.0411864	0.0449839	0.0221228	0.0270205	0.0299102	0.0336813	0.0316276	0.0191206	0.0174406	0.0211823	0.0213266	0.0285581	0.0243353
11'-Carboxy-gamma-chromanol	pos	C25H40O4	-	HMDB0012517	-	1.67241	1.19488	0.00785	0.0438335	0.0247155	0.0269819	0.0220905	0.030022	0.0257381	0.0323701	0.0154919	0.0207205	0.0166904	0.029608	0.0181466	0.0119613	0.00887486	0.020134	0.0123655	0.0143078	0.0169652
Nor-psi-tropine	pos	C7H13NO	-	HMDB0031667	501-33-7	1.54676	1.04556	0.0256	0.013174	0.0278417	0.0341569	0.0328576	0.0320279	0.0387396	0.0466352	0.0328602	0.0124078	0.0213328	0.0208886	0.0189521	0.0119414	0.0178878	0.0177879	0.0163493	0.024327	0.0276973
Camelinin	pos	C12H23NOS2	-	HMDB0039082	75272-83-2	1.8136	1.09731	0.00335	0.0768909	0.0564981	0.071987	0.0632915	0.0715356	0.0668488	0.0902949	0.0412946	0.0441826	0.0420386	0.0689825	0.0441511	0.0292805	0.0276618	0.0445311	0.0293951	0.0400942	0.0473825
Tetrahexosylceramide (d18:1/22:0)	pos	C66H122N2O23	C03272	HMDB0004963	-	1.55967	1.11047	0.0235	0.08961	0.0426579	0.0369114	0.041011	0.0931489	0.0701668	0.0736379	0.0304094	0.0660398	0.0396543	0.0514686	0.0375188	0.0284289	0.0373036	0.0327635	0.0417	0.0360081	0.0416751
10,11-Dihydro-12R-hydroxy-leukotriene E4	pos	C23H39NO6S	-	HMDB0012501	-	1.37526	1.82329	0.0491	0.0108582	0.0304284	0.0583007	0.0735619	0.0568432	0.0918286	0.114347	0.0717636	0.00944758	0.0178331	0.0103249	0.0221867	0.00993342	0.022156	0.0065272	0.03317	0.0557677	0.0691277
Dl-Dihydrosphingosine	pos	-	-	-	-	2.1032	1.15357	0.000397	0.433273	0.488643	0.472852	0.603372	0.522309	0.643747	0.505111	0.354396	0.395053	0.402469	0.386639	0.348865	0.342632	0.162807	0.355938	0.216075	0.288176	0.264405
[2-hydroxy-5-(3,5,7-trihydroxy-5H-chromen-2-yl)phenyl]oxidanesulfonic acid	pos	C15H11O9S	-	HMDB0127940	-	2.06815	1.48183	0.000459	0.0258473	0.0175545	0.0249757	0.0199207	0.0214294	0.0195116	0.0248542	0.0125584	0.0127939	0.0135991	0.0156596	0.012527	0.00890252	0.00848646	0.0118266	0.00993031	0.0122864	0.00518251
TG(20:1(11Z)/18:1(9Z)/o-18:0)	pos	C59H112O5	-	HMDB0050508	-	2.31773	1.21444	2.04e-05	1.4651	1.4437	1.51114	1.46263	1.58532	1.51543	1.35743	1.03409	1.08735	1.15552	0.94096	0.913701	0.943939	0.523431	0.839121	0.621809	0.924569	0.753205
Prolyl-Arginine	pos	C11H21N5O3	-	HMDB0029011	-	1.47888	1.26281	0.0347	0.0142345	0.0275035	0.0328459	0.0295034	0.0585569	0.0460166	0.0414988	0.0204057	0.016826	0.0293564	0.0182581	0.0199131	0.0107475	0.0153057	0.0130271	0.0144483	0.0257622	0.0254098
Harderoporphyrinogen	neg	C35H42N4O6	-	HMDB0002160	42607-18-1	1.49026	1.12358	0.0277	0.0898816	0.0351829	0.0405336	0.0367531	0.050139	0.0230698	0.0565875	0.0587436	0.039546	0.025631	0.036769	0.0283682	0.0221255	0.02345	0.0352068	0.0284682	0.0350707	0.0378445
Cynaroside A	neg	C21H32O10	-	HMDB0040532	117804-06-5	1.4078	1.38049	0.0395	0.154489	0.0464612	0.0574037	0.0682893	0.0772024	0.0278917	0.0520168	0.0821721	0.061264	0.0331436	0.0530539	0.0430905	0.0308748	0.0236022	0.060502	0.0293499	0.0365715	0.0481607
Caproylcholine	pos	C11H24NO2	-	HMDB0013224	-	2.06576	2.13604	0.000414	0.024395	0.0130654	0.0185218	0.0153462	0.017548	0.0155851	0.0194296	0.00912439	0.00994552	0.00599698	0.0138759	0.00623331	0.00349677	0.00254467	0.0117475	0.00316047	0.00582769	0.00724507
2,6-Dimethylheptanoyl-CoA	pos	C30H52N7O17P3S	-	HMDB0006258	-	1.74055	1.17082	0.00575	0.0962582	0.0583833	0.0719156	0.0705364	0.0907986	0.0762864	0.097165	0.0367613	0.053217	0.0559347	0.0745222	0.0449623	0.0299473	0.0306113	0.0566239	0.0369168	0.0325661	0.0430727
Pro Pro lle	pos	-	-	-	-	1.50406	1.00734	0.0187	0.0388151	0.0308834	0.0344752	0.0284398	0.0395123	0.0295566	0.046996	0.0204998	0.020815	0.0206858	0.0410158	0.0210259	0.013358	0.0132593	0.0270475	0.0153271	0.0166365	0.0243988
CE(20:3(5Z,8Z,11Z))	pos	C47H78O2	-	HMDB0010373	-	1.48965	1.02578	0.0217	0.128505	0.324088	0.206311	0.232735	0.121664	0.188977	0.293692	0.180337	0.156662	0.213196	0.152792	0.128537	0.109491	0.167193	0.103304	0.0957803	0.126061	0.112922
PC(o-22:3(10Z,13Z,16Z)/22:3(10Z,13Z,16Z))	pos	C52H94NO7P	-	HMDB0013457	-	1.44259	1.00326	0.0316	0.0570056	0.147451	0.101525	0.0928945	0.100701	0.100825	0.0982327	0.0590846	0.0406425	0.0845932	0.0729189	0.0801858	0.0505851	0.03534	0.0398501	0.0430345	0.0568507	0.0681795
N-(Carbomethoxyacetyl)-4-S-chlorotryptophan	neg	C15H15ClN2O5	-	HMDB0030398	-	1.45378	-1.19518	0.0439	0.0337402	0.0297516	0.0360893	0.0362326	0.0310137	0.0265995	0.0370477	0.0376113	0.0365994	0.0353408	0.0297475	0.0793641	0.0710137	0.0876003	0.0319468	0.0906944	0.0347822	0.0341758
Dodecanol	pos	C12H26O	C02277	HMDB0011626	112-53-8	1.74395	1.82853	0.00917	0.151118	0.0621023	0.0776092	0.0615568	0.0616502	0.0501698	0.0719616	0.0436666	0.0500116	0.0398884	0.0466793	0.0397576	0.0226735	0.0238338	0.031407	0.0277118	0.0324391	0.0356955
CL(i-14:0/i-12:0/i-12:0/i-20:0)	pos	C67H130O17P2	-	HMDB0075597	-	1.52813	1.038	0.0274	0.0340974	0.0164882	0.0156772	0.0149906	0.0361534	0.028432	0.0298	0.0123001	0.025099	0.0170021	0.0194961	0.0152568	0.0116794	0.0150347	0.0131734	0.0167455	0.0140996	0.0173663
TG(24:1(15Z)/15:0/22:6(4Z,7Z,10Z,13Z,16Z,19Z))	pos	C64H110O6	-	HMDB0051947	-	1.66441	1.31774	0.0119	0.0348817	0.017631	0.0255029	0.0220481	0.0284637	0.0434	0.0450564	0.021329	0.0195494	0.0239695	0.0189438	0.0147294	0.0103066	0.00808061	0.0140504	0.0109281	0.0219779	0.0281421
Nummularine B	pos	C32H41N5O6	-	HMDB0029334	53947-96-9	1.68997	1.05873	0.00721	0.072855	0.0544887	0.0615568	0.0506926	0.0653969	0.0608042	0.0800588	0.038646	0.033694	0.0469664	0.062164	0.0390917	0.02513	0.0234296	0.0401963	0.0258992	0.0332229	0.0412332
N-Decanoylglycine	neg	C12H23NO3	-	HMDB0013267	-	1.39687	-1.00468	0.0282	0.0048437	0.00385538	0.00371807	0.00991713	0.00500632	0.0077044	0.00503921	0.0045842	0.00386442	0.00945109	0.00468698	0.00812659	0.0102994	0.00976268	0.00501564	0.00988025	0.00456963	0.0111451
Thyroxine glucuronide	pos	C21H19I4NO10	-	HMDB0010326	21462-56-6	1.83159	1.02917	0.00379	0.201749	0.375742	0.330017	0.327845	0.31183	0.359097	0.29361	0.214371	0.187356	0.255107	0.233128	0.240415	0.179164	0.131699	0.150016	0.125591	0.221207	0.177694
3-demethylubiquinol-10	pos	C58H90O4	-	HMDB0062350	-	2.18476	1.04422	0.000126	0.0336044	0.0382959	0.0407289	0.0394929	0.0384009	0.0415339	0.038143	0.0280302	0.0285517	0.0324862	0.0280222	0.0224963	0.026732	0.0150297	0.0226256	0.018309	0.028016	0.0202665
PS(15:0/20:4(8Z,11Z,14Z,17Z))	pos	C41H72NO10P	-	HMDB0112332	-	1.64965	-1.4986	0.0114	0.0399907	0.0136782	0.0178052	0.0194685	0.018366	0.0174772	0.0187119	0.0126864	0.0362278	0.0111782	0.0174573	0.0566484	0.0366691	0.0519084	0.0443975	0.0526796	0.0401511	0.0458655
Neurotensin 11-13	pos	C21H33N3O5	-	HMDB0013024	-	1.82461	1.04416	0.00306	0.0463097	0.0411459	0.0449145	0.0375455	0.0435579	0.0447305	0.0568401	0.0232724	0.0305019	0.0279992	0.0432093	0.0256908	0.0212002	0.0201805	0.0291483	0.0204279	0.0255485	0.0281106
Quinethazone	neg	C10H12ClN3O3S	C07342	HMDB0015420	73-49-4	1.88886	-1.2474	0.00265	0.00650513	0.0154458	0.014661	0.013531	0.0127895	0.00873763	0.0105247	0.00896144	0.00693469	0.0169239	0.0125794	0.0252505	0.0179937	0.0228028	0.00927256	0.019451	0.0205785	0.0178095
D-erythro-Sphingosine C-17	pos	-	-	-	-	2.03317	1.26818	0.000602	0.058014	0.0387878	0.0500476	0.0432651	0.0427884	0.0506467	0.0436765	0.0260131	0.0378168	0.0347737	0.0382966	0.0235671	0.0202184	0.013405	0.0287208	0.0190139	0.0329798	0.0228676
Docosahexaenoyl PAF C-16	pos	-	-	-	-	1.65664	1.05666	0.0126	0.151341	0.24499	0.415951	0.325339	0.299154	0.391183	0.275059	0.242823	0.193601	0.20158	0.323471	0.183687	0.147362	0.153787	0.147572	0.16914	0.155694	0.172216
Boviquinone 4	neg	C26H36O4	-	HMDB0030057	28129-52-4	2.04553	-1.70578	0.00269	0.0400375	0.0388637	0.0386962	0.0343001	0.0328657	0.0282114	0.0342009	0.0324407	0.0314743	0.111562	0.0783294	0.072837	0.0695989	0.0826607	0.0447283	0.0838295	0.0374727	0.0402224
PS(MonoMe(11,3)/MonoMe(11,5))	pos	C46H78NO12P	-	HMDB0061603	-	1.45818	1.74879	0.0363	0.00623269	0.0137607	0.0211304	0.0283106	0.023276	0.0349957	0.0424401	0.0228079	0.0044471	0.00851717	0.00636992	0.00766611	0.00552234	0.00820872	0.00412343	0.0150336	0.0169015	0.0247985
Ginsenoside Rh6	pos	C36H62O11	-	HMDB0039436	343780-67-6	2.21773	1.11754	0.000171	0.0266906	0.0332791	0.0391403	0.0325034	0.0456428	0.0349782	0.0326533	0.0294626	0.0272646	0.0303874	0.0220672	0.0212081	0.0182095	0.0150796	0.0208357	0.0191102	0.0220963	0.0227246
1-Pentadecene	pos	C15H30	-	HMDB0031082	13360-61-7	2.35338	1.28572	1.33e-05	0.0352627	0.0356694	0.0389431	0.0357087	0.0373853	0.038705	0.03276	0.0269732	0.026763	0.0294955	0.0248304	0.0206716	0.0171008	0.0134479	0.0213842	0.0152514	0.0222063	0.018585
(23S)-23,25-dihdroxy-24-oxovitamine D3 23-(beta-glucuronide)	pos	C33H50O10	-	HMDB0010361	-	2.04368	1.34638	0.000882	0.0260849	0.0244219	0.0249995	0.0240638	0.0250805	0.0273637	0.0352479	0.0156789	0.0144998	0.0142231	0.019418	0.0140819	0.0100863	0.0104234	0.0147036	0.0100685	0.0160749	0.0168867
3-Hydroxytetradecanedioic acid	pos	C14H26O5	-	HMDB0000394	73179-89-2	1.67167	1.13001	0.0123	0.0517553	0.076232	0.0894571	0.105685	0.0949899	0.132881	0.132422	0.0844131	0.0501798	0.034994	0.0776641	0.0498631	0.0374395	0.0592945	0.0526988	0.0518942	0.0705454	0.0829478
Ophthalmic acid	pos	C11H19N3O6	-	HMDB0005765	495-27-2	1.86419	1.62491	0.00437	0.00931591	0.0225749	0.0167143	0.0128111	0.016491	0.0178338	0.0323089	0.0202461	0.0134224	0.0145328	0.00955749	0.00717277	0.00680902	0.0106333	0.00914703	0.00834309	0.0071173	0.0103682
N-Acetylisoputreanine	neg	C9H18N2O3	-	HMDB0094713	-	1.52144	1.19914	0.0265	0.0609461	0.0258818	0.0268372	0.02279	0.0269517	0.0163851	0.0244221	0.0391761	0.0362655	0.0173311	0.0203234	0.0181021	0.0161683	0.0127123	0.0222819	0.0179993	0.0236383	0.0234183
11-hydroxy-E4-neuroprostane	pos	C4H3BrN2	-	HMDB0062284	-	1.7584	1.63136	0.00912	0.134334	0.229694	0.243067	0.154985	0.305407	0.392636	0.406521	0.189693	0.144606	0.201201	0.154495	0.105016	0.0747936	0.0813636	0.117533	0.10002	0.128042	0.173436
Neomacrostemonoside D	pos	C53H86O24	-	HMDB0034308	226713-77-5	1.74505	1.13278	0.00604	0.338342	0.637798	0.409825	0.428459	0.424628	0.577173	0.603491	0.468496	0.475067	0.620998	0.39773	0.270214	0.233016	0.271464	0.302885	0.248552	0.155815	0.255715
2-Methylerythritol	pos	C5H12O4	-	HMDB0011659	93921-83-6	1.76425	2.45337	0.00745	0.0618073	0.0208575	0.0257805	0.0172136	0.0250096	0.0198441	0.0299189	0.0167162	0.0192369	0.0104874	0.0190366	0.00842022	0.00693696	0.00450154	0.0133423	0.00645969	0.00877747	0.00945593
8-O-Methyloblongine	pos	C20H26NO3	-	HMDB0034579	152230-58-5	1.99764	1.19249	0.000744	0.110081	0.0919608	0.104348	0.0832981	0.105797	0.101834	0.11618	0.0695499	0.0725559	0.0713824	0.1015	0.0537558	0.0457478	0.0404305	0.0741768	0.041959	0.0465766	0.0520484
DG(15:0/20:5(5Z,8Z,11Z,14Z,17Z)/0:0)	pos	C38H64O5	-	HMDB0007085	-	1.32696	1.03182	0.0487	0.0611744	0.166466	0.126043	0.0992887	0.169599	0.175783	0.154808	0.103722	0.0874838	0.172167	0.139448	0.100217	0.054042	0.0481562	0.0647481	0.0744045	0.0442151	0.055732
1-Methylnaphthalene	pos	C11H10	C14082	HMDB0032860	90-12-0	2.19628	1.12566	0.000118	0.020545	0.0178414	0.0223875	0.0187948	0.0212457	0.0234587	0.0197662	0.0157764	0.0138313	0.0149269	0.0155957	0.0152495	0.011005	0.0120624	0.0103241	0.0128856	0.00689817	0.0110668
SM(d18:0/16:1(9Z)(OH))	pos	C39H77N2O7P	C00550	HMDB0013463	-	1.76342	2.0012	0.00666	0.0486446	0.191869	0.20182	0.231696	0.229185	0.183972	0.201706	0.342242	0.0891524	0.185227	0.169137	0.0560925	0.0519406	0.0663608	0.0604396	0.0599924	0.0598275	0.0551846
Phosphocholine	pos	-	C00588	-	-	1.40004	1.18867	0.0321	0.0382599	0.0247128	0.0297146	0.019863	0.0220414	0.0143301	0.0160324	0.01018	0.0153413	0.0133701	0.0184043	0.0207689	0.0113921	0.00649801	0.0186966	0.00790866	0.0113175	0.00927574
Mandelic acid	pos	C8H8O3	C01984	HMDB0000703	90-64-2	1.35057	1.03602	0.0452	0.0162916	0.0103027	0.0170128	0.0190195	0.0183132	0.0168455	0.0250148	0.0127262	0.00622144	0.00870402	0.00819529	0.0125168	0.00538716	0.00744954	0.00430927	0.0106814	0.0204308	0.0154539
PA(21:0/i-19:0)	pos	C43H85O8P	-	HMDB0115658	-	1.91992	1.0283	0.00162	0.0474338	0.0840624	0.0813249	0.0686707	0.0736061	0.0713475	0.079224	0.0622305	0.0459396	0.0675179	0.0597346	0.0402781	0.0366792	0.0325045	0.0411836	0.0345369	0.0508087	0.0413143
FAD	neg	C27H33N9O15P2	C00016	HMDB0001248	146-14-5	1.63919	1.17502	0.0207	0.0794913	0.0547936	0.0673097	0.0755634	0.0438324	0.105144	0.0729546	0.138752	0.136465	0.0497904	0.0644194	0.0428016	0.0353394	0.0474292	0.0585705	0.0629095	0.0550366	0.0645441
Marmesin rutinoside	pos	C26H34O13	-	HMDB0041413	159650-11-0	1.34447	1.06071	0.0467	0.043645	0.0227674	0.0373016	0.0403427	0.0474664	0.0442873	0.0758616	0.0350323	0.0319198	0.0269382	0.0201562	0.0228758	0.00952218	0.0198855	0.0135732	0.0407866	0.0529992	0.0395417
7',8'-Dihydro-8'-hydroxyreticulataxanthin	pos	C33H46O3	-	HMDB0039090	-	1.95525	1.67788	0.00222	0.057338	0.030428	0.0344173	0.029604	0.0360003	0.0250834	0.0347496	0.0189325	0.0234174	0.018331	0.0228303	0.0207137	0.0109731	0.0110973	0.0150552	0.0128468	0.0183348	0.0166745
2-(2-Furanyl)-3-piperidinol	pos	C9H13NO2	-	HMDB0039837	-	1.90499	1.40646	0.0018	0.0261295	0.0224909	0.0205313	0.0160665	0.0227983	0.0178254	0.0303461	0.0130063	0.0138204	0.0133001	0.018314	0.00886093	0.0072101	0.00680681	0.0129326	0.00908306	0.0130071	0.0139568
Antibiotic X 14889C	pos	C33H58O10	-	HMDB0033335	97671-95-9	1.42392	1.01264	0.0377	0.0273108	0.0138099	0.0106642	0.0108433	0.0267194	0.019332	0.0195741	0.00821632	0.0204996	0.0118881	0.016373	0.0120647	0.00935824	0.0118326	0.0092422	0.0124383	0.00934691	0.0115675
Ganglioside GT3 (d18:0/20:0)	pos	C83H148N4O37	-	HMDB0012058	-	1.32792	1.09843	0.04	0.047176	0.0549523	0.0315145	0.0289255	0.0379458	0.0358798	0.0465781	0.011883	0.0190384	0.0231437	0.0389411	0.0312548	0.0159519	0.0110092	0.0204008	0.0113332	0.0274368	0.0216037
Isoleucyl-Isoleucine	neg	C12H24N2O3	-	HMDB0028910	-	1.49217	1.5029	0.0313	0.0815896	0.029501	0.0309786	0.0266675	0.033453	0.0186953	0.0238322	0.033208	0.0364786	0.018762	0.0186574	0.0227957	0.0152565	0.0158654	0.0196035	0.0197541	0.0184559	0.0217878
DG(18:1n7/0:0/18:1n9)	pos	C39H72O5	-	HMDB0056178	-	2.3897	1.41718	8.02e-06	0.0258365	0.0233072	0.0256157	0.0297926	0.0249071	0.0269455	0.0250251	0.0183224	0.0191887	0.0194803	0.0156668	0.0148475	0.0107963	0.00874441	0.0136934	0.0102355	0.0161622	0.0136196
Pyrophaeophorbide a	pos	C33H34N4O3	-	HMDB0031150	24533-72-0	1.58737	1.31505	0.0174	0.0164855	0.00849577	0.00896756	0.00816009	0.0144304	0.0134704	0.0131085	0.0036939	0.00671573	0.00649293	0.00815742	0.00804118	0.00338011	0.00382899	0.00481284	0.00405658	0.00767484	0.00842971
Citranaxanthin	pos	C33H44O	-	HMDB0036883	3604-90-8	1.86927	1.24966	0.00349	0.0183403	0.0451273	0.0374159	0.0442688	0.0475795	0.0500426	0.0335418	0.027883	0.0294909	0.0311452	0.0350379	0.0237405	0.01799	0.0197215	0.0214272	0.0152378	0.0180391	0.0187044
TG(15:0/20:5(5Z,8Z,11Z,14Z,17Z)/14:1(9Z))	pos	C52H88O6	-	HMDB0043720	-	1.44243	1.76083	0.0365	0.0470729	0.143616	0.219065	0.189653	0.209353	0.361481	0.16643	0.108066	0.0755499	0.169219	0.156033	0.165553	0.0381696	0.0385737	0.0220476	0.0426432	0.0549498	0.057304
Proguanil	pos	C11H16ClN5	C07631	HMDB0015263	500-92-5	1.8358	1.10388	0.00452	0.01687	0.0250509	0.0257222	0.0243618	0.0267649	0.0222156	0.0343818	0.0222574	0.0114811	0.0159636	0.0181441	0.0176347	0.0102902	0.0107073	0.0123857	0.0127066	0.0166133	0.0192088
Threoninyl-Proline	pos	C9H16N2O4	-	HMDB0029069	-	1.79236	1.14672	0.00351	0.0722111	0.0689958	0.0662307	0.0624006	0.0693406	0.0672156	0.0808496	0.0379873	0.0405461	0.0157536	0.0647416	0.0452828	0.0305981	0.0256118	0.0484564	0.0326585	0.0450661	0.0472311
PE-NMe2(18:4(6Z,9Z,12Z,15Z)/22:5(7Z,10Z,13Z,16Z,19Z))	pos	C47H76NO8P	-	HMDB0114177	-	1.53906	1.55893	0.0271	0.0382041	0.0418452	0.0671912	0.0509731	0.077353	0.115646	0.149678	0.0548544	0.0571032	0.0604339	0.0457517	0.0265689	0.0201054	0.025873	0.032931	0.0432622	0.0377276	0.054322
Hydroxyzine	neg	C21H27ClN2O2	C07045	HMDB0014697	68-88-2	1.50967	6.12402	0.0393	0.0032282	0.00126338	0.00338668	0.00623149	0.002894	0.0223322	0.00719281	0.0366951	0.0396849	0.000772191	0.00119301	0.000966717	0.000884474	0.00105234	0.00111368	0.00119217	0.00125874	0.00182784
Debenzoylzucchini factor B	pos	C37H53NO3	-	HMDB0037102	308811-93-0	1.39915	1.5686	0.0453	0.0368574	0.0870035	0.0646258	0.0523154	0.173783	0.181134	0.153625	0.0465952	0.0896387	0.0968824	0.068098	0.0550943	0.0341814	0.028664	0.0663952	0.0634529	0.024577	0.0314787
Bepridil	pos	C24H34N2O	C06847	HMDB0015374	64706-54-3	1.71505	1.16848	0.00723	0.0413507	0.045782	0.0603359	0.0443	0.0581521	0.073642	0.0905423	0.0425682	0.0547784	0.0502154	0.0543104	0.0209386	0.0293639	0.0328907	0.015594	0.0415436	0.0345473	0.0390488
3-Mercaptohexyl hexanoate	neg	C12H24O2S	-	HMDB0037766	145937-76-4	1.67858	1.0455	0.013	0.0793255	0.039068	0.047781	0.0411565	0.0458363	0.0269749	0.0335936	0.0451282	0.0446737	0.0273839	0.0263222	0.0380123	0.024357	0.025008	0.0260614	0.0296712	0.0320651	0.0352261
Isoleucyl-Serine	neg	C9H18N2O4	-	HMDB0028916	-	1.42818	2.46141	0.0373	0.182527	0.0448138	0.050238	0.0349512	0.052851	0.0187114	0.0435234	0.0674888	0.0716919	0.0183567	0.0362455	0.0192671	0.016922	0.012295	0.0399776	0.0149624	0.0246789	0.026222
CL(8:0/8:0/8:0/16:0)	pos	C49H94O17P2	-	HMDB0116810	-	1.92582	1.08493	0.00148	0.0179426	0.015778	0.017875	0.0148367	0.0173681	0.0191313	0.0195881	0.0104387	0.0103789	0.0131684	0.0158612	0.0102137	0.00731496	0.00871354	0.00957036	0.00766604	0.00993973	0.0098759
4-O-alpha-D-Galactopyranuronosyl-D-galacturonic acid	neg	C12H18O13	C02273	HMDB0039721	5894-59-7	1.97584	1.24158	0.00408	0.02503	0.0236257	0.0229151	0.0239492	0.022706	0.0326799	0.0254802	0.0443426	0.0438138	0.0172896	0.0210238	0.0169676	0.0159542	0.0144379	0.017936	0.0193871	0.0170873	0.0198222
PE-NMe(16:1(9Z)/20:0)	pos	C42H82NO8P	-	HMDB0112974	-	1.52002	-2.44522	0.0193	34.8191	0.524703	2.87235	2.70226	2.54236	2.90171	0.559843	21.2852	33.7239	0.483196	2.66643	43.6455	35.8568	39.871	34.7906	42.4268	36.5084	38.4712
[(5-{[6-({[(2E)-3-(3,4-dihydroxyphenyl)prop-2-enoyl]oxy}methyl)-3,4,5-trihydroxyoxan-2-yl]oxy}-3,4-dihydroxy-5-(hydroxymethyl)oxolan-2-yl)methoxy]sulfonic acid	pos	C21H28O17S	-	HMDB0125605	-	1.41863	-1.52558	0.0361	0.00709841	0.00318453	0.00232098	0.00190946	0.00179736	0.00170435	0.00202298	0.00134875	0.00665849	0.00233098	0.00342067	0.00202236	0.00552071	0.00948328	0.00829583	0.00811499	0.00586463	0.00700617
CL(i-13:0/18:2(9Z,11Z)/i-22:0/a-25:0)[rac]	pos	C87H166O17P2	-	HMDB0083880	-	1.48117	-2.3199	0.023	3.95805	0.0857898	0.373805	0.353714	0.346177	0.393605	0.108483	2.67563	3.93909	0.0874413	0.345273	5.1494	3.94173	4.48179	3.9564	4.98508	4.10789	4.28468
2-Pentyl-4-propylthiazole	pos	C11H19NS	-	HMDB0040112	96693-86-6	2.09891	1.53298	0.000381	0.0237013	0.018493	0.0176747	0.0169746	0.0209061	0.015556	0.024359	0.0112432	0.0128158	0.0113164	0.0145455	0.0109578	0.00664637	0.00504344	0.0117307	0.00837202	0.00841176	0.00983809
PI(16:0/20:2(11Z,14Z))	pos	C45H83O13P	C00626	HMDB0009786	-	1.53684	1.71406	0.0279	0.0618714	0.0704371	0.116685	0.083217	0.139346	0.211342	0.274538	0.0952436	0.101627	0.104604	0.0747482	0.0441299	0.0313756	0.037683	0.0626489	0.0701736	0.0621466	0.0885796
Prostaglandin E2 ethanolamide	neg	C22H37NO5	-	HMDB0013038	-	1.55642	1.07502	0.0202	0.1656	0.222286	0.244036	0.191848	0.295398	0.217216	0.413108	0.406674	0.2331	0.189582	0.133904	0.120056	0.112895	0.136911	0.176672	0.14165	0.251491	0.281962
(3S,7E,9R)-4,7-Megastigmadiene-3,9-diol 9-[apiosyl-(1->6)-glucoside]	pos	C24H40O11	-	HMDB0029766	-	2.06289	1.25823	0.000677	0.0109511	0.00946513	0.0119197	0.012713	0.0115515	0.0127879	0.0153694	0.00810582	0.00708753	0.00819631	0.00949511	0.00685452	0.00409602	0.00552956	0.00539602	0.00564765	0.00705581	0.00773915
PG(a-13:0/a-25:0)	neg	C44H87O10P	-	HMDB0116641	-	1.82578	-1.3247	0.00799	0.042211	0.050305	0.0461123	0.0442561	0.0475534	0.057915	0.0410346	0.0372582	0.0586227	0.135593	0.107763	0.0867676	0.0834881	0.0908691	0.0602219	0.0655274	0.054309	0.0431253
6-[(6-{[3-(3,4-dimethoxyphenyl)-7-methoxy-8-methyl-4-oxo-4H-chromen-5-yl]oxy}-3,4-dihydroxy-5-[(3,4,5-trihydroxy-6-methyloxan-2-yl)oxy]oxan-2-yl)methoxy]-3,4,5-trihydroxyoxane-2-carboxylic acid	neg	C37H46O21	-	HMDB0129583	-	1.56826	2.34742	0.0307	0.00237636	0.00104246	0.00202702	0.00272424	0.00173232	0.00449	0.00282445	0.0080359	0.00776758	0.0010808	0.00161286	0.00108662	0.00109357	0.00128462	0.00146356	0.00155071	0.00186687	0.00170778
CL(a-13:0/a-21:0/i-17:0/a-25:0)[rac]	pos	C85H166O17P2	-	HMDB0073000	-	1.47686	-2.31766	0.0236	15.2229	0.268171	1.38278	1.29145	1.22807	1.41289	0.285614	10.0284	14.114	0.243427	1.29581	19.2797	15.3082	16.397	14.6957	17.8043	14.8868	15.8567
Gamma-Glutamylleucine	pos	C11H20N2O5	-	HMDB0011171	2566-39-4	1.75925	1.05468	0.00581	0.0279501	0.0277788	0.0303999	0.0276051	0.0274779	0.0271955	0.0387052	0.0146364	0.0156694	0.0152108	0.0264424	0.0165566	0.0145194	0.0145701	0.0174533	0.0148484	0.0171855	0.018022
2-Octene, 3,7-dimethyl-, (Z)-	pos	C10H20	-	HMDB0094652	-	1.9974	1.15634	0.00103	0.0720364	0.0906414	0.0748119	0.111333	0.0892991	0.115313	0.0874016	0.0664955	0.0680884	0.0707989	0.0704962	0.0609048	0.0631204	0.0265529	0.0667531	0.0347987	0.0462726	0.0454973
PE-NMe(18:1(9Z)/20:1(11Z))	pos	C44H84NO8P	-	HMDB0113148	-	1.38893	-1.67262	0.036	7.77638	1.85098	1.14407	1.07689	1.25797	1.17074	2.17151	5.6198	8.49894	1.77547	1.10105	9.30522	7.70109	8.64038	7.56715	9.07877	7.25515	7.80272
PC(14:0/16:0)	pos	C38H76NO8P	C00157	HMDB0007869	-	1.53653	-2.19899	0.0224	0.0498619	0.0136814	0.0107343	0.00765435	0.00968171	0.00785697	0.0174986	0.0251392	0.0372927	0.0144979	0.00730336	0.109122	0.0576653	0.0451195	0.0470303	0.0483941	0.0631643	0.0452735
PA(24:1(15Z)/20:0)	pos	C47H91O8P	-	HMDB0115467	-	1.36373	2.044	0.0409	0.0551358	0.273131	0.238349	0.241348	0.388076	0.330281	0.284547	0.0631894	0.0558244	0.25827	0.289553	0.0514691	0.0426101	0.0321436	0.0376396	0.0415082	0.0435336	0.0458311
3'-Hydroxy-HT2 toxin	pos	C22H32O9	-	HMDB0036162	78368-54-4	1.71164	1.00111	0.00614	0.0637127	0.045359	0.0493949	0.0436948	0.0525817	0.0604054	0.0476682	0.0308019	0.0360303	0.0402771	0.0555851	0.02822	0.0253462	0.0234294	0.0380692	0.0222917	0.0271304	0.0259545
3-Oxocholic acid	pos	C24H38O5	-	HMDB0000502	2304-89-4	1.49994	1.16154	0.0253	0.133266	0.184631	0.214214	0.178664	0.245952	0.285994	0.393659	0.131825	0.1725	0.218498	0.196452	0.16184	0.083853	0.100704	0.0990591	0.110354	0.106552	0.134464
Adrenoyl ethanolamide	pos	C24H41NO2	C13829	HMDB0013626	150314-35-5	1.41031	2.28345	0.033	0.0375057	0.628459	0.740065	0.690553	0.616807	0.612128	0.838607	0.509422	0.0635812	0.67952	0.634884	0.459463	0.0202878	0.0226152	0.0131715	0.0162623	0.0161844	0.0144194
Pentadecanoyl-CoA	pos	C36H64N7O17P3S	-	HMDB0062518	-	1.99513	1.01516	0.000818	0.0627301	0.0571258	0.0679	0.0549594	0.0684752	0.063079	0.0648617	0.0430987	0.0454283	0.0494561	0.0624052	0.0370685	0.0324595	0.0301878	0.0420946	0.0305957	0.0297655	0.0355841
TG(15:0/o-18:0/20:2n6)	pos	C56H106O5	-	HMDB0043817	-	2.0853	1.15043	0.000411	0.010792	0.00813637	0.0107437	0.0094992	0.00818923	0.00955504	0.00895219	0.00517889	0.00806444	0.00703825	0.00743348	0.00566279	0.00464743	0.00305477	0.00579437	0.00452449	0.00645057	0.00501382
TG(18:0/20:3n6/14:1(9Z))	pos	C55H98O6	-	HMDB0045158	-	1.36927	1.42666	0.0475	0.0183757	0.0661699	0.0896854	0.0852746	0.0860204	0.14207	0.0775255	0.059814	0.0318492	0.0768905	0.0768229	0.0733358	0.023014	0.0224891	0.016174	0.0262939	0.0249278	0.0283516
FAHFA(18:0/9-O-18:0)	pos	C36H70O4	-	HMDB0112112	1895916-79-6	2.25065	1.46759	7.04e-05	0.095959	0.0732384	0.0850825	0.0872984	0.0880921	0.0817832	0.0734675	0.054208	0.06413	0.0693373	0.0570305	0.0461662	0.0350407	0.0213968	0.0407457	0.02718	0.0413262	0.0496456
1-O-beta-D-Glucopyranosyl-2,3-di-O-(8-hexadecenoyl)glycerol	pos	C41H74O10	-	HMDB0031133	-	1.31899	-1.59235	0.048	3.98226	0.963081	0.593966	0.556909	0.646233	0.604486	1.11654	2.94601	4.9012	0.945361	0.559219	4.81219	4.02049	4.5104	3.95961	4.54696	3.73921	4.01452
Oleyl alcohol	pos	C18H36O	-	HMDB0029632	143-28-2	2.46556	1.75265	1.83e-06	0.0377005	0.0316166	0.0341867	0.0374774	0.0366435	0.034728	0.0307889	0.0216223	0.0284251	0.0248205	0.0182936	0.0166761	0.0144711	0.0097818	0.0153631	0.0121544	0.0175684	0.0149235
PE-NMe2(20:1(11Z)/14:0)	pos	C41H80NO8P	-	HMDB0114210	-	1.51945	-2.27301	0.0242	1.34895	0.276078	0.350459	0.279321	0.27311	0.319649	0.280097	0.198915	1.24174	0.278943	0.327768	0.136549	1.99645	1.59515	1.77579	1.79707	1.91203	1.66214
5-Chloro-2-(3,5-di-tert-butyl-2-hydroxyphenyl)-2H-benzotriazole	pos	C20H24ClN3O	-	HMDB0041339	3864-99-1	1.81591	1.01612	0.00336	0.0421957	0.0342589	0.038848	0.0382276	0.0436229	0.0454474	0.0482311	0.0314884	0.0250235	0.0291937	0.0458361	0.0273926	0.0210296	0.0170345	0.0258528	0.0184792	0.021202	0.0240331
Murrayazolinol	pos	C23H25NO2	-	HMDB0038827	125287-09-4	2.04836	1.10222	0.000545	0.0531786	0.0524743	0.0510797	0.0497824	0.0552696	0.0631558	0.0694543	0.0378861	0.0409714	0.0367763	0.0509207	0.0324595	0.0246254	0.0227469	0.0379484	0.0256899	0.0323862	0.0391388
1,7-Pentatriacontadien-11-ol	pos	C35H68O	-	HMDB0041033	151454-18-1	2.30643	1.36644	4.48e-05	0.0075205	0.00633939	0.00963677	0.00778064	0.0083914	0.00816341	0.00754701	0.00596914	0.00533976	0.00592084	0.00493111	0.00436778	0.00428341	0.00229763	0.00422487	0.00342414	0.00424251	0.00462803
PE-NMe2(16:1(9Z)/22:1(13Z))	pos	C45H86NO8P	-	HMDB0113977	-	1.89429	1.27744	0.00227	0.0502553	0.0661351	0.0599312	0.10043	0.0788847	0.0862021	0.080451	0.0620477	0.0450031	0.0601574	0.0697071	0.0502909	0.0305294	0.037609	0.0308604	0.0331489	0.0315037	0.0311137
Protoporphyrin IX	pos	C34H34N4O4	C02191	HMDB0000241	553-12-8	1.6625	1.2219	0.00889	4.06785	8.56998	5.0139	4.80534	5.14807	6.61951	8.07656	5.39641	6.22727	7.85494	4.81331	3.18973	2.55654	3.19866	3.68663	2.79329	1.66329	3.10024
Ganglioside GT1b (d18:0/26:0)	pos	C104H184N4O47	-	HMDB0011975	-	1.40147	-1.37127	0.0339	0.0910268	0.0303664	0.0178183	0.0183364	0.0246984	0.0186706	0.0393823	0.0738844	0.0932868	0.0372249	0.0207682	0.112762	0.0886749	0.0908752	0.0937174	0.0900724	0.0831651	0.0932408
Isoleucyl-Valine	neg	C11H22N2O3	-	HMDB0028920	-	1.52077	1.62805	0.0266	0.0896923	0.0334028	0.038769	0.0294585	0.0338487	0.021737	0.0243396	0.0360684	0.0338936	0.0213579	0.0152739	0.0208792	0.0141588	0.0159287	0.0229157	0.0151223	0.0265253	0.024172
Capsianoside III	pos	C50H84O26	-	HMDB0031891	121961-81-7	1.96587	1.13753	0.00111	0.0334915	0.0241549	0.0278041	0.0284757	0.0301971	0.0217652	0.0215389	0.0153954	0.0229608	0.0219842	0.0228177	0.0184095	0.0140091	0.0117798	0.0148285	0.0146189	0.0118563	0.0120543
Annopentocin A	pos	C35H64O8	-	HMDB0031389	184093-44-5	1.91872	3.47696	0.00419	0.0430011	0.0740305	0.0673644	0.024508	0.026275	0.0378768	0.0250787	0.0997954	0.109034	0.0177372	0.0277296	0.00684024	0.00494115	0.00466614	0.0212363	0.0272884	0.00691707	0.00644215
Gamma-Ionone	pos	C13H20O	-	HMDB0034979	79-76-5	1.70114	1.20915	0.0121	0.0193134	0.0120587	0.0149199	0.0120998	0.0148659	0.0251487	0.0154968	0.0100573	0.00745717	0.00825808	0.0111566	0.0125886	0.00725806	0.00733202	0.00717481	0.00897455	0.0096443	0.00810107
Terazosin	pos	C19H25N5O4	C07127	HMDB0015293	63590-64-7	2.00997	1.03693	0.000878	0.0220015	0.0189532	0.0183709	0.0209543	0.0228624	0.0215404	0.0231774	0.0125735	0.0140121	0.0170679	0.0171081	0.0132712	0.00872441	0.00980233	0.0118708	0.0106554	0.0122174	0.013851
PA(22:4(7Z,10Z,13Z,16Z)/22:5(4Z,7Z,10Z,13Z,16Z))	pos	C47H75O8P	-	HMDB0115344	-	1.43141	1.38494	0.0359	0.0170868	0.0171739	0.0247382	0.018697	0.0366346	0.0367941	0.0586304	0.0199411	0.0264724	0.0299908	0.0249176	0.0121531	0.00726216	0.00768359	0.0169961	0.0166249	0.0117417	0.0187301
PE-NMe(20:4(8Z,11Z,14Z,17Z)/22:6(4Z,7Z,10Z,13Z,16Z,19Z))	neg	C48H76NO8P	-	HMDB0113476	-	2.27793	-1.24138	0.000309	0.0303436	0.030113	0.0288262	0.0262908	0.032052	0.0259767	0.0247652	0.0270164	0.0212621	0.0576343	0.0489289	0.0460352	0.0504517	0.0551446	0.0343731	0.0487921	0.0336443	0.0330044
PC(P-16:0/16:1(9Z))	pos	C40H78NO7P	-	HMDB0011207	-	1.53609	-1.43089	0.018	0.0891724	0.0312879	0.0359438	0.0410588	0.03278	0.0312673	0.0372721	0.107304	0.0870425	0.0365476	0.0372495	0.148548	0.116009	0.119224	0.0890566	0.121634	0.102234	0.110401
Medicoside F	pos	C47H76O18	-	HMDB0040951	141492-08-2	1.68318	1.07443	0.00819	0.0650051	0.0567038	0.0564164	0.0507786	0.0605259	0.0662366	0.0737073	0.0364797	0.0451928	0.0505839	0.0664578	0.040767	0.0175426	0.0272023	0.0409077	0.0148723	0.0355003	0.0367361
Tauroursocholic acid	pos	C26H45NO7S	-	HMDB0000889	86386-60-9	1.91309	1.24145	0.00213	0.0195083	0.021204	0.0250151	0.0224929	0.0210208	0.0186623	0.0302909	0.0143517	0.0117961	0.0159164	0.0127195	0.0186125	0.0104884	0.00753722	0.0130614	0.00973226	0.0116922	0.0116735
Ceposide D	pos	C56H90O26	-	HMDB0031372	122018-50-2	1.6508	1.55789	0.0102	0.0124157	0.0183879	0.0124712	0.0142711	0.00863822	0.0144137	0.0126802	0.0233072	0.0255963	0.0146185	0.0189195	0.00570216	0.00436888	0.0063331	0.00929935	0.00816081	0.00291538	0.00528067
7b-Hydroxy-3-oxo-5b-cholanoic acid	neg	C25H38O4	-	HMDB0000541	77060-26-5	2.0152	-1.16633	0.00156	0.448836	0.691156	0.421282	0.40977	0.409208	0.585498	0.473837	0.502753	0.393665	0.885816	0.665624	0.907398	1.13192	0.742897	0.610818	0.870995	0.543131	0.59917
1-O-Hexadecyl-2-O-dihomogammalinolenoylglycero-3-phosphocholine	pos	C44H84NO7P	-	HMDB0039527	131907-73-8	1.36145	-1.36151	0.0433	0.036741	0.00709373	0.00664397	0.00901037	0.0086314	0.00699681	0.0329732	0.0294687	0.028582	0.0101338	0.00846492	0.0448211	0.0410101	0.038635	0.0361221	0.0373717	0.0337581	0.038237
PC(15:0/P-18:0)	pos	C41H82NO7P	C00157	HMDB0007962	-	1.63659	-1.56208	0.0109	0.187409	0.0756137	0.0567093	0.0504325	0.0517311	0.0396921	0.0412909	0.137855	0.141699	0.0775118	0.0539502	0.203661	0.186539	0.21116	0.154391	0.209152	0.17612	0.201578
PS(18:0/22:2(13Z,16Z))	neg	C46H86NO10P	-	HMDB0112381	-	1.33382	2.15409	0.0441	0.00565226	0.125132	0.120854	0.111034	0.0885846	0.0204858	0.0349088	0.0485629	0.0421371	0.00376994	0.00401665	0.0148118	0.0629869	0.0729619	0.0307258	0.0242191	0.0169804	0.0189368
PS(18:1(9Z)/15:0)	pos	C39H74NO10P	-	HMDB0112409	-	1.622	-1.87921	0.0127	0.422353	0.140815	0.094159	0.0710671	0.0760725	0.0833286	0.188369	0.150181	0.3558	0.141778	0.0649583	0.629607	0.422813	0.420269	0.420017	0.427228	0.440509	0.422507
PC(20:1(11Z)/24:1(15Z))	pos	C52H100NO8P	C00157	HMDB0008323	-	1.61997	1.05325	0.0148	0.00628599	0.0118461	0.0110072	0.0118238	0.0135985	0.015326	0.0096174	0.0077142	0.00650431	0.01149	0.00981821	0.00751655	0.00478932	0.00506795	0.00516088	0.00586555	0.00512172	0.0063175
(?±)-(Z)-2-(5-Tetradecenyl)cyclobutanone	pos	C18H32O	-	HMDB0037543	173074-85-6	1.4419	-1.75933	0.0412	0.112674	0.119172	0.0437206	0.0492189	0.0458125	0.0451009	0.0394871	0.117562	0.110905	0.0725447	0.0618819	0.29857	0.278006	0.235059	0.074642	0.182971	0.090888	0.100643
Annoglabasin F	pos	C22H34O5	-	HMDB0035508	288627-12-3	1.43179	1.32667	0.0397	0.0439863	0.0569717	0.0684383	0.0518141	0.101354	0.126473	0.15906	0.052343	0.0620786	0.0735351	0.0660538	0.0452225	0.0298154	0.0324082	0.0424017	0.0468161	0.0356932	0.0499788
5-Chloro-6-methoxy-2(3H)-benzoxazolone	pos	C8H6ClNO3	-	HMDB0032846	-	1.82407	1.07471	0.00417	0.0335025	0.0617153	0.0741899	0.0516312	0.0486345	0.0504198	0.0370043	0.0409714	0.0453776	0.0436216	0.0451592	0.0348145	0.0262651	0.0247805	0.0321763	0.0350287	0.0189342	0.0260306
PA(20:5(5Z,8Z,11Z,14Z,17Z)/18:4(6Z,9Z,12Z,15Z))	pos	C41H63O8P	-	HMDB0115208	-	1.88597	1.13999	0.00341	0.0324378	0.0234086	0.0309434	0.0272487	0.0299167	0.0374721	0.0373818	0.0186304	0.0157263	0.0180955	0.0243546	0.0209299	0.0127662	0.0147203	0.0171193	0.0135899	0.0182121	0.0196761
PA(14:0/22:1(13Z))	pos	C39H75O8P	-	HMDB0114789	-	1.52087	-2.25946	0.0189	0.747829	0.0346566	0.0805129	0.0802004	0.0733824	0.090931	0.0402331	0.512545	0.747453	0.0735109	0.0785866	0.921398	0.770002	0.858005	0.763633	0.919332	0.792472	0.841471
TetraHCA	pos	C27H46O6	-	HMDB0062534	-	1.3679	2.46701	0.0377	0.00129268	0.0216005	0.0181564	0.0176189	0.0165942	0.0161921	0.0213507	0.00249963	0.0019451	0.0175915	0.0154627	0.0012801	0.00126929	0.00185271	0.00152952	0.00208541	0.00104354	0.00100686
Midodrine	pos	C12H18N2O4	C07890	HMDB0014356	133163-28-7;42794-76-3	1.5274	1.86724	0.0234	0.0259816	0.0089176	0.0109402	0.00729134	0.00859591	0.0102244	0.00994651	0.00508677	0.00863116	0.00595912	0.0085847	0.00459806	0.00430847	0.00290395	0.00596332	0.00405226	0.00466993	0.00380613
Deoxycholic acid glycine conjugate	neg	C26H43NO5	C05464	HMDB0000631	360-65-6	2.07193	1.81305	0.000606	0.0761964	0.143686	0.0846612	0.0628865	0.10119	0.14104	0.0865481	0.100289	0.0757446	0.0354507	0.0246171	0.0396793	0.0405432	0.0426544	0.0451961	0.0322645	0.0859614	0.0718246
Alpha-Amyrin cerotate	pos	C56H100O2	-	HMDB0036744	307319-21-7	2.20968	1.29909	0.0001	0.00706496	0.00552847	0.00637607	0.00680996	0.00554173	0.00674031	0.00614127	0.00400171	0.00547257	0.00479396	0.00459032	0.00289892	0.00295491	0.00172636	0.00371927	0.00309383	0.00487846	0.0030419
PE-NMe(13M5/13M5)	pos	C52H92NO10P	-	HMDB0113806	-	1.83271	-1.8373	0.00428	0.0190261	0.00658949	0.0081243	0.00711113	0.0072725	0.00732652	0.0114552	0.0130763	0.016466	0.00731594	0.00927116	0.031391	0.024426	0.023517	0.0226175	0.0337351	0.0226525	0.0282267
Lipid A	pos	C94H178N2O25P2	C13908	HMDB0013244	-	1.40634	1.01522	0.0396	0.0310546	0.0331636	0.0384485	0.0296779	0.0575793	0.0577591	0.0788688	0.0313227	0.0407338	0.0491546	0.0361532	0.025784	0.0148285	0.0195944	0.0302373	0.0327419	0.0247261	0.0308841
Saxagliptin	neg	C18H25N3O2	-	HMDB0015634	361442-04-8	1.65271	-1.12297	0.0138	0.0339038	0.0328765	0.0296051	0.0253361	0.0242196	0.0202656	0.0241384	0.0259394	0.0124598	0.0666075	0.0376564	0.0598556	0.0390903	0.0312838	0.0342507	0.0317246	0.0321961	0.0279935
PE-NMe2(18:2(9Z,12Z)/18:4(6Z,9Z,12Z,15Z))	pos	C43H74NO8P	-	HMDB0114076	-	1.63866	-2.73354	0.0114	0.666319	0.0592637	0.0371432	0.0391265	0.0495314	0.0399578	0.0758248	0.195683	0.476583	0.0511269	0.0344321	0.960807	0.634831	0.636172	0.647432	0.641567	0.732347	0.62773
Ganglioside GD3 (d18:0/25:0)	pos	C77H141N3O29	-	HMDB0011868	-	1.35086	1.48189	0.0432	0.187152	0.724851	0.849503	0.555927	0.73031	0.862647	0.723508	0.26811	0.181254	0.64532	0.686446	0.237202	0.185952	0.22016	0.231826	0.183562	0.198504	0.198397
CL(10:0/10:0/12:0/a-21:0)	pos	C62H120O17P2	-	HMDB0124650	-	1.4055	1.15865	0.0327	0.00949939	0.00576984	0.00356752	0.00614287	0.00711951	0.00553358	0.0105769	0.00268863	0.00530518	0.00359282	0.00667478	0.00345283	0.00261598	0.0035686	0.00286166	0.00279165	0.00343766	0.00613851
Polyporusterone C	neg	C28H44O6	-	HMDB0038497	141360-90-9	1.75641	-1.48875	0.0083	0.187773	0.18065	0.126107	0.0782999	0.139079	0.116064	0.0796736	0.0651652	0.107847	0.337716	0.2954	0.292662	0.236533	0.123166	0.258788	0.137523	0.186606	0.107869
Hallacridone	pos	C18H13NO4	-	HMDB0029826	109897-77-0	1.36881	-1.52607	0.0417	0.0389626	0.0170959	0.00860218	0.0107568	0.00870187	0.00949086	0.0113849	0.00800065	0.0397196	0.0201365	0.0138274	0.0101199	0.0244812	0.0498211	0.0474231	0.0427818	0.0347872	0.0401591
5-Butyl-2-furanoctanoic acid	pos	C16H26O3	-	HMDB0112097	-	1.33391	1.64414	0.0451	0.0510609	0.219335	0.243262	0.163342	0.217309	0.261188	0.206618	0.0666345	0.0539759	0.211155	0.199569	0.0676542	0.0233073	0.0623813	0.062537	0.0510374	0.0572409	0.0263951
TG(18:2(9Z,12Z)/18:2(9Z,12Z)/18:2(9Z,12Z))	pos	C57H98O6	C00422	HMDB0005474	-	1.67605	1.07442	0.0103	0.413392	0.918489	1.00369	1.18784	0.938632	0.967231	0.738427	0.630515	0.645915	0.789868	0.851661	0.418281	0.400314	0.513074	0.599683	0.441081	0.316031	0.485255
Oxybuprocaine	neg	C17H28N2O3	-	HMDB0015029	99-43-4	1.54314	1.19268	0.0164	0.036527	0.0663905	0.036595	0.0221891	0.0436097	0.0440175	0.0439065	0.039543	0.0376043	0.0240273	0.0340307	0.0396667	0.0293563	0.00769141	0.0147473	0.00528055	0.0400839	0.0334816
Gamma-Glutamylvaline	neg	C10H18N2O5	-	HMDB0011172	2746-34-1	1.62511	1.18422	0.0161	0.0898646	0.0485478	0.0448099	0.0358737	0.0440555	0.0239458	0.0491223	0.0440619	0.0635331	0.02842	0.0341724	0.0308208	0.0322791	0.023305	0.037347	0.0305073	0.0277616	0.0299685
CL(i-13:0/a-25:0/18:2(9Z,11Z)/i-24:0)[rac]	pos	C89H170O17P2	-	HMDB0075326	-	1.38321	-2.92261	0.0416	6.0129	0.0356175	0.0530529	0.0624679	0.0643244	0.0903025	0.0293103	0.741511	3.52939	0.0283498	0.0540908	0.0140436	5.35461	6.47742	6.30149	5.45236	5.62953	5.41965
Isomammein	pos	C22H28O5	-	HMDB0030781	478-67-1	1.49916	1.37506	0.0306	0.00554826	0.0113966	0.016978	0.018422	0.0216589	0.0239733	0.0259674	0.0172877	0.00498233	0.0139383	0.00809873	0.00515087	0.0052836	0.00709613	0.00486953	0.0126297	0.0135782	0.0130798
Hypoglycin B	neg	C12H18N2O5	C08280	HMDB0029428	502-37-4	1.55358	1.61739	0.0222	0.0464855	0.0181783	0.0179	0.0148671	0.0175219	0.00959777	0.016319	0.025032	0.0206623	0.0087618	0.013802	0.010831	0.00844352	0.00704059	0.0141691	0.0080835	0.0124684	0.0132323
Alpha-Tocopherol succinate	pos	C33H54O5	-	HMDB0033685	4345-03-03	1.42946	-2.76251	0.0316	0.396928	0.000403718	0.000304249	0.000572325	0.000669835	0.000597994	0.289899	0.20333	0.563274	0.000660043	0.000592606	0.925408	0.383353	0.327434	0.609042	0.649196	1.0122	0.554933
TG(i-15:0/10:0/i-17:0)	pos	C45H86O6	-	HMDB0101019	-	1.32074	2.0577	0.0483	0.0718077	0.692096	0.8385	0.741955	0.723767	0.678799	0.658003	0.262467	0.0649652	0.764763	0.69066	0.171618	0.0916596	0.0555296	0.0533377	0.0762373	0.0745675	0.0762629
CL(a-13:0/18:2(9Z,11Z)/i-24:0/a-21:0)[rac]	pos	C85H162O17P2	-	HMDB0083939	-	1.4927	-1.85557	0.0215	0.0902497	0.0139874	0.0187855	0.0232582	0.018023	0.0205812	0.00729887	0.0728073	0.0934203	0.0125205	0.0201449	0.114723	0.0952626	0.10427	0.10579	0.11113	0.0966501	0.100065
MG(24:1(15Z)/0:0/0:0)	pos	C27H52O4	-	HMDB0011589	-	1.65579	1.09484	0.0115	0.107494	0.249119	0.28006	0.333313	0.263653	0.268415	0.199279	0.180432	0.183134	0.216532	0.235362	0.106193	0.10616	0.151826	0.174693	0.121829	0.0806789	0.131396
CE(11:1D5)	pos	C49H80O3	-	HMDB0112198	-	1.56447	-1.23896	0.016	0.084157	0.045907	0.0311985	0.0293887	0.0291531	0.0229868	0.0309483	0.0760144	0.062816	0.0477735	0.0316089	0.109841	0.0813363	0.0922463	0.0641554	0.0896338	0.0764055	0.0888166
TG(10:0/i-14:0/8:0)	pos	C35H66O6	-	HMDB0072671	-	1.3572	1.69992	0.0456	0.0095449	0.0607347	0.0567662	0.0724335	0.0703886	0.0840642	0.0536736	0.0355519	0.0105851	0.057835	0.0597761	0.0458922	0.00937071	0.0101511	0.00989005	0.0111237	0.0124322	0.0112839
Propantheline	pos	C23H30NO3	C07506	HMDB0014920	298-50-0	1.53134	1.12033	0.0219	0.101402	0.0496889	0.0516013	0.0502947	0.0792879	0.0723457	0.102581	0.0324094	0.052759	0.0418432	0.0533173	0.0459984	0.0243272	0.0301867	0.0430771	0.0294263	0.0494405	0.0584906
Desogestrel	pos	C22H30O	C07629	HMDB0014449	54024-22-5	1.43382	-1.26647	0.036	0.0287983	0.0196787	0.0223881	0.0268533	0.0201928	0.0265259	0.0768361	0.0399353	0.00927568	0.0220747	0.0353802	0.0748711	0.0547428	0.0596008	0.0663382	0.0620243	0.047901	0.0290847
1,1'-Bis(2-hydroxy-3-methylcarbazole)	pos	C26H20N2O2	-	HMDB0040776	155519-83-8	1.63424	1.01884	0.0149	0.00700512	0.0146034	0.0186384	0.0154217	0.0182962	0.0168656	0.0180373	0.0119487	0.00722397	0.0107747	0.0130998	0.00772449	0.0065284	0.00754704	0.0119718	0.00816276	0.00993617	0.00896559
Butyl (S)-3-hydroxybutyrate glucoside	pos	C14H26O8	-	HMDB0031694	-	1.49135	1.01346	0.019	0.0742695	0.0771381	0.0409042	0.0451408	0.0442302	0.0536049	0.0623383	0.0251091	0.0630733	0.0342876	0.0398746	0.0358934	0.024291	0.028153	0.0605601	0.0247685	0.0468323	0.0274487
4,4-dimethyl-14alpha-formyl-5alpha-cholesta-8,24-dien-3beta-ol	pos	C30H48O2	-	HMDB0062378	-	1.42581	1.71792	0.0361	0.0218322	0.0256908	0.00931446	0.0267377	0.0099592	0.00863405	0.00918301	0.00717514	0.00685765	0.00787803	0.00811065	0.00588755	0.00730401	0.00932047	0.00904498	0.00482304	0.00369698	0.00641306
Alpha-Micropteroxanthin B	pos	C27H40O2	-	HMDB0038504	148044-84-2	1.6197	-1.81066	0.0129	0.224053	0.0780374	0.0480074	0.041652	0.0454711	0.045118	0.102568	0.0838557	0.183935	0.080183	0.0350414	0.32482	0.219323	0.226173	0.216001	0.222364	0.231945	0.22094
CL(a-13:0/a-21:0/i-18:0/i-22:0)[rac]	pos	C83H162O17P2	-	HMDB0073127	-	1.51849	-2.85973	0.0236	0.651073	0.04771	0.0656665	0.0550322	0.0503983	0.0560472	0.0550765	0.10497	0.599865	0.0488194	0.0480147	0.0683241	0.971694	0.772215	0.859209	0.867685	0.930881	0.808301
PE-NMe(18:0/22:4(7Z,10Z,13Z,16Z))	pos	C46H84NO8P	-	HMDB0113104	-	1.91551	-1.96934	0.00244	0.0080478	0.00283309	0.00284809	0.00288917	0.00229335	0.00198398	0.00169754	0.00177045	0.0013684	0.00341622	0.00343112	0.00655455	0.00813466	0.0096431	0.00764136	0.0073483	0.00560783	0.00540425
Gamma-Glutamylcysteinylserine	pos	C11H19N3O7S	-	HMDB0039733	144331-30-6	1.62731	-3.02107	0.0178	0.0051883	0.00219803	0.000842429	0.00113503	0.00164783	0.000581439	0.00381498	0.00280416	0.00438559	0.00285344	0.0019512	0.021029	0.0073853	0.00744652	0.0104244	0.0147414	0.00544469	0.00564609
CL(20:4(5Z,8Z,11Z,14Z)/22:6(4Z,7Z,10Z,13Z,16Z,19Z)/22:5(7Z,10Z,13Z,16Z,19Z)/22:5(4Z,7Z,10Z,13Z,16Z))	neg	C95H146O17P2	-	HMDB0059172	-	1.86406	-1.14462	0.00368	0.0554262	0.046674	0.0324433	0.0373797	0.0272787	0.0267444	0.0620593	0.0212684	0.0319961	0.0598965	0.0486794	0.0886194	0.0743461	0.0593864	0.048991	0.0461404	0.0658241	0.0509372
MG(20:1(11Z)/0:0/0:0)	pos	C23H44O4	-	HMDB0011573	-	1.53018	2.17104	0.0285	0.0190985	0.0425549	0.121537	0.126157	0.0448913	0.152543	0.15168	0.135561	0.0181457	0.0498801	0.050897	0.0890208	0.01329	0.0166068	0.0153724	0.0190779	0.034289	0.0483447
PS(15:0/16:0)	pos	C37H72NO10P	-	HMDB0112281	-	1.6322	-2.76507	0.0118	1.36343	0.111023	0.0588389	0.0699231	0.0889605	0.0699152	0.144699	0.390568	0.979252	0.100165	0.0512775	1.93644	1.31778	1.28689	1.3181	1.29357	1.48496	1.26462
Docosatrienoic acid	pos	C22H38O2	-	HMDB0002823	28845-86-5	1.37554	-1.97583	0.0383	0.290587	0.0644103	0.0248973	0.0271149	0.0338101	0.0247553	0.0744734	0.326981	0.316444	0.0617935	0.019311	0.569466	0.361005	0.352553	0.286914	0.337463	0.341445	0.306897
PE-NMe(15:0/20:4(5Z,8Z,11Z,14Z))	pos	C41H74NO8P	-	HMDB0113028	-	1.42899	2.92758	0.04	0.0339827	0.237841	0.289919	0.271818	0.248551	0.360672	0.694064	0.0459917	0.0340905	0.164318	0.121853	0.0497403	0.0236535	0.0469473	0.0310863	0.0517298	0.0908891	0.0962258
3-Hydroxy-1-phenyl-1-eicosanone	pos	C26H44O2	-	HMDB0036371	-	1.37619	1.31694	0.0446	0.0258224	0.0644005	0.0757731	0.0452646	0.0419672	0.0857773	0.118014	0.0564606	0.0280236	0.0650947	0.033401	0.0242083	0.0179019	0.0252647	0.0246429	0.0335437	0.0465535	0.0468568
TG(18:3(6Z,9Z,12Z)/18:4(6Z,9Z,12Z,15Z)/18:3(9Z,12Z,15Z))	pos	C57H90O6	-	HMDB0053188	-	1.49629	-1.10384	0.0246	0.0302873	0.0268468	0.00866501	0.00853466	0.0122534	0.0114987	0.0224834	0.0277984	0.0244757	0.028176	0.0100501	0.0476093	0.0316631	0.0317916	0.0342285	0.0278413	0.0311546	0.0278999
PI(18:0/22:4(10Z,13Z,16Z,19Z))	neg	C49H87O13P	C00626	HMDB0009817	-	1.37063	1.25839	0.0401	0.0537761	0.039134	0.0128878	0.0297502	0.0176386	0.0279772	0.0210479	0.0302072	0.0246585	0.0214159	0.0214634	0.0186379	0.0124183	0.00885763	0.00812479	0.00533139	0.0251945	0.0328942
Pentadecane	pos	C15H32	C08388	HMDB0059886	629-62-9	1.78001	2.08577	0.00523	0.000909953	0.00319138	0.00273553	0.00177337	0.00235124	0.00258077	0.00250645	0.00158067	0.000545824	0.00166337	0.00101883	0.00174958	0.000673732	0.000234489	0.00100811	0.000326069	0.000734457	0.000393123
9'-Carboxy-alpha-chromanol	pos	C24H38O4	-	HMDB0012866	-	1.6274	-1.26359	0.0134	0.0793044	0.0691346	0.0294331	0.0238842	0.0276333	0.0310936	0.0547758	0.070685	0.0676236	0.0644434	0.0268636	0.132299	0.0939065	0.0937869	0.0978352	0.0797223	0.0913847	0.0768508
Mabiogenin 3-[rhamnosyl-(1->6)-glucoside]	pos	C42H68O14	-	HMDB0040943	-	1.57652	-2.77769	0.0148	0.0185	0.000349	0.000199	0.000273	0.000294	3.67e-05	0.000753	0.0136	0.0201	0.0008	0.000464	0.0286	0.0201	0.0264	0.0237	0.0253	0.0191	0.0224
Tetracycline	pos	C22H24N2O8	C06570	HMDB0014897	60-54-8	1.53036	-3.16297	0.0241	0.0338138	0.0047658	0.00177684	0.00191161	0.00309726	0.00411555	0.00536796	0.000621498	0.0438894	0.00622102	0.00339056	0.000353598	0.0662272	0.0492829	0.0495143	0.0657537	0.0771824	0.0403205
Cyclocalamin	pos	C27H34O9	-	HMDB0035863	74751-39-6	1.49298	1.90333	0.0236	0.00751106	0.0410506	0.0417156	0.0550067	0.0382712	0.0442296	0.0405553	0.0287388	0.0136258	0.0402393	0.0461611	0.0200886	0.00493367	0.00781736	0.00761916	0.00415197	0.00516599	0.00743407
2-{3-[3-(3,5-dihydroxyphenyl)-6-hydroxy-2-(4-hydroxyphenyl)-2,3-dihydro-1-benzofuran-4-yl]-2-phenyl-2,3-dihydro-1-benzofuran-5-yl}-2-hydroxy-1-[6-hydroxy-3-(3-hydroxyphenyl)-2-(4-hydroxyphenyl)-2,3-dihydro-1-benzofuran-4-yl]ethan-1-one	pos	C56H42O12	-	HMDB0134521	-	1.58829	-3.16507	0.0183	0.00982487	0.00175523	0.000664292	0.00128123	0.00112385	0.000964258	0.00115607	0.000216813	0.0122205	0.00199638	0.00197567	0.000384717	0.017923	0.0144149	0.0157125	0.0194904	0.0217124	0.0117874
2-Hydroxylauroylcarnitine	pos	C19H37NO5	-	HMDB0013164	-	1.35109	-1.45887	0.0497	0.2204	0.139562	0.0384111	0.0464173	0.0405142	0.0271647	0.128215	0.0668048	0.226097	0.139375	0.0413084	0.0751385	0.326937	0.207007	0.235939	0.230624	0.230239	0.200174
Acidissiminin	neg	C43H65NO4	-	HMDB0038619	126005-91-2	1.5853	1.09141	0.0201	0.0274999	0.0351625	0.0154734	0.012978	0.0204816	0.0391176	0.0283089	0.0335654	0.041917	0.0235844	0.0155728	0.0203176	0.0199201	0.0124331	0.0186563	0.024732	0.0123263	0.0159537
Apiosylglucosyl 4-hydroxybenzoate	pos	C18H24O12	-	HMDB0035318	223261-31-2	1.49014	-2.83748	0.0288	0.0186222	0.0040274	0.0020902	0.0025971	0.00295357	0.00391542	0.00322243	0.00127527	0.0254485	0.0021534	0.00310933	0.00105142	0.036499	0.0284394	0.0262544	0.0387896	0.0428207	0.0235884
PS(16:0/20:2(11Z,14Z))	pos	C42H78NO10P	-	HMDB0112346	-	1.55269	-1.44784	0.0185	0.00643653	0.00450536	0.000835259	0.00147176	0.001885	0.00135707	0.0026142	0.00522038	0.00623376	0.00575553	0.00103622	0.00815992	0.0079088	0.00729928	0.006252	0.00754946	0.00592587	0.00507906
Venlafaxine	pos	C17H27NO2	C07187	HMDB0005016	93413-69-5	1.42638	-2.07993	0.0325	0.0102729	0.000929247	0.00148829	0.000904933	0.00180768	0.00139956	0.0069142	0.00395885	0.0101575	0.000808451	0.00171797	0.019131	0.0095541	0.00806419	0.0117785	0.0111231	0.0154036	0.0103478
Sulfite	neg	H2O3S	C00094	HMDB0000240	14265-45-3	2.00142	-1.27106	0.00138	0.00896202	0.00843571	0.00871882	0.00397018	0.0045222	0.0040153	0.00386253	0.00533806	0.00871281	0.0122706	0.0125189	0.0115519	0.011311	0.0126314	0.00993332	0.0103071	0.00867741	0.0054569
