# Supplementary material for: Identification of crucial genes and metabolites regulating the eggshell brownness in chicken
Source: BMC Genomics. 2022 Nov 21;23:761. doi: 10.1186/s12864-022-08987-7 (PMC9677642; doi:10.1186/s12864-022-08987-7)
Supplement: Supplementary file 7 — Additional file 7: Table S6. Differential metabolites between LBS and DBS groups at 22 h following oviposition in shell glands. [file 12864_2022_8987_MOESM7_ESM.xls]

## Sheet: Sheet1
Table S6. Differential metabolites between LBS and DBS groups at 22 h following oviposition in shell glands
Metabolite	Mode	Formula	KEGG.Compound.ID	HMDB_ID	CAS.number	VIP	log1.5FoldChange	pvalue	DBS_22H_1	DBS_22H_2	DBS_22H_3	DBS_22H_4	DBS_22H_5	DBS_22H_6	DBS_22H_7	DBS_22H_8	LBS_22H_1	LBS_22H_2	LBS_22H_3	LBS_22H_4	LBS_22H_5	LBS_22H_6	LBS_22H_7	LBS_22H_8
S-(Hydroxymethyl)glutathione	neg	C11H19N3O7S	C14180	HMDB0004662	32260-87-0	1.98826	-1.18976	0.0375	0.0787506	0.102211	0.0619758	0.0843111	0.0638443	0.0643172	0.0665777	0.0723964	0.0519858	0.0828133	0.19124	0.180973	0.12398	0.082562	0.153074	0.0962563
Nabilone	neg	C24H36O3	-	HMDB0014629	51022-71-0	1.67641	1.14914	0.0476	0.362038	0.412563	0.369234	0.0627539	0.339252	0.316934	0.305366	0.324147	0.245581	0.30626	0.0790878	0.0777988	0.216657	0.311171	0.270728	0.0567412
Lenthionine	neg	C2H4S5	C08382	HMDB0031258	292-46-6	2.43107	-1.03985	0.00339	0.0103382	0.0106203	0.0119337	0.0132268	0.0134776	0.009282	0.00997188	0.0101699	0.0227452	0.0150149	0.0184573	0.016765	0.0107992	0.0177414	0.0209006	0.0132821
PE(P-18:0/24:1(15Z))	neg	C47H92NO7P	-	HMDB0011396	-	2.59657	1.33384	0.00167	0.714863	1.01809	0.69513	0.647679	0.615396	1.04703	1.1612	1.00435	0.619107	0.64047	0.287734	0.51292	0.608591	0.470858	0.478243	0.401892
9,12-Hexadecadienoylcarnitine	neg	C23H41NO4	-	HMDB0013334	-	2.78999	1.00279	0.000215	0.316385	0.407915	0.270361	0.260932	0.316646	0.363384	0.370303	0.353182	0.19431	0.271826	0.188233	0.205224	0.245764	0.241371	0.197846	0.226161
Dodecanoic acid, trimethylsilyl ester	pos	C15H32O2Si	-	HMDB0094677	-	2.13499	1.34936	0.0108	0.0829261	0.0650372	0.0879834	0.0996266	0.0739682	0.0202324	0.0667558	0.0609824	0.0207054	0.054481	0.0421931	0.0442939	0.0452109	0.0260225	0.0342023	0.0554749
Isofucosterol 3-O-[6-O-(9-Octadecenoyl)-b-D-glucopyranoside]	neg	C53H90O7	-	HMDB0032813	209903-45-7	2.75245	1.04592	0.000664	0.694071	0.863899	0.521443	0.589669	0.625092	0.861842	0.756185	0.793847	0.453462	0.465071	0.419637	0.517252	0.546214	0.436852	0.43993	0.455444
Mytilin B	pos	C14H22N2O8	-	HMDB0033442	70579-26-9	2.22427	1.07481	0.0094	0.0204921	0.0316109	0.0290132	0.0487222	0.0389688	0.0448464	0.0254937	0.0400496	0.021438	0.0279199	0.024853	0.0243238	0.0122092	0.0251836	0.0207653	0.0238772
Tsugarioside B	pos	C37H60O7	-	HMDB0035509	267649-97-8	1.81565	1.16317	0.0243	0.836696	0.593151	0.799216	0.591894	0.45676	0.223837	0.524673	0.619526	0.140051	0.440206	0.585257	0.486324	0.390126	0.197501	0.343338	0.316093
Ergocalciferol	neg	C28H44O	C05441	HMDB0000900	50-14-6	2.44022	1.15733	0.00242	0.578552	0.43547	0.31425	0.429612	0.435098	0.598155	0.589803	0.46105	0.270448	0.497386	0.26854	0.306715	0.364027	0.282721	0.201908	0.211291
5-Hydroxymethyl tolterodine	neg	C22H31NO2	-	HMDB0013973	-	1.94796	-1.13206	0.0373	0.305384	0.237586	0.318002	0.296771	0.377415	0.273148	0.231383	0.373196	0.220637	0.669483	0.819129	0.428716	0.328057	0.52411	0.459112	0.369171
1-Octen-3-yl glucoside	pos	C14H26O6	-	HMDB0032959	209863-00-3	1.74126	1.06647	0.0324	0.173648	0.122639	0.16773	0.123491	0.0936764	0.0484718	0.101966	0.137511	0.0430534	0.0895002	0.127135	0.103728	0.0820812	0.0407821	0.0675246	0.0751047
PA(i-20:0/i-22:0)	neg	C45H89O8P	-	HMDB0115858	-	2.42301	1.37524	0.00374	1.27527	2.00034	1.55577	1.05627	0.955735	1.87007	2.10442	1.94075	1.18552	1.32624	0.472392	0.797505	1.1087	0.710468	1.03455	0.669891
2,4-Dimethyl-5-vinylthiazole	neg	C7H9NS	-	HMDB0037285	65505-18-2	2.19276	1.03454	0.0135	0.0180535	0.0306306	0.0476525	0.0271946	0.0348618	0.0343257	0.0491165	0.0367311	0.0204884	0.0327529	0.0200773	0.0194147	0.0213538	0.0227601	0.0194519	0.026829
Nitroprusside	neg	C5FeN6O	C07269	HMDB0014470	15078-28-1	2.04242	-1.0708	0.00949	0.002687	0.00415877	0.00256341	0.00494186	0.00320902	0.00331286	0.00311354	0.00397672	0.00886836	0.00581092	0.00417647	0.00511792	0.00443821	0.00439411	0.00518758	0.00517266
PE(24:0/P-18:0)	neg	C47H94NO7P	C00350	HMDB0009742	-	2.1818	1.38912	0.0114	0.0450989	0.0516858	0.015804	0.0219045	0.0320705	0.0475092	0.0477182	0.0426018	0.0248089	0.0325923	0.0100202	0.0284292	0.0274241	0.0165115	0.0158978	0.0176258
Ceanothine C	neg	C26H38N4O4	-	HMDB0029340	18658-42-9	2.39658	1.80849	0.00292	0.0402452	0.0436727	0.0342104	0.0244918	0.0459308	0.0531064	0.036466	0.0707833	0.043085	0.0228193	0.0087102	0.0155778	0.0155241	0.0289558	0.0136443	0.0192741
6,7-Dimethyl-8-(1-D-ribityl)lumazine	pos	C13H18N4O6	C04332	HMDB0003826	5118-16-1	2.27726	1.1181	0.00724	0.00807024	0.0134563	0.0121096	0.0194601	0.0169838	0.0177204	0.0105497	0.017204	0.00834389	0.0117967	0.0101556	0.00982621	0.00523557	0.0101423	0.00901299	0.00892067
PS(18:0/22:2(13Z,16Z))	neg	C46H86NO10P	-	HMDB0112381	-	1.82725	-1.78085	0.0424	0.0465716	0.0338904	0.0430774	0.00660689	0.0113855	0.0135303	0.0106191	0.0112208	0.0449897	0.0493789	0.0938059	0.0533507	0.043214	0.00626775	0.0343745	0.0388062
postin	neg	C22H40N8O5	-	HMDB0005772	103745-46-6	2.03761	1.15009	0.00877	0.141314	0.133273	0.121841	0.151579	0.118862	0.0838947	0.0879364	0.0828528	0.0193114	0.05911	0.0646265	0.0789249	0.0812216	0.0587841	0.102413	0.113703
CDP-DG(a-25:0/i-22:0)	pos	C59H111N3O15P2	-	HMDB0116149	-	1.85083	1.24368	0.021	0.0208189	0.00844544	0.0102411	0.0134535	0.0190713	0.0177747	0.00799545	0.0115186	0.00337557	0.00750942	0.012424	0.00937039	0.0109302	0.00810733	0.00727652	0.00702941
(+)-Erysotrine	pos	C19H23NO3	C09423	HMDB0030259	27740-43-8	1.85746	1.29033	0.0202	0.00537323	0.0039867	0.00533545	0.00432859	0.0028568	0.00161131	0.00300839	0.00420639	0.000809481	0.00273592	0.00391727	0.00349483	0.00241759	0.00119712	0.0019381	0.00168756
LysoPE(0:0/18:2(9Z,12Z))	neg	C23H44NO7P	-	HMDB0011477	-	1.71994	1.11842	0.049	0.0839405	0.0924023	0.0967162	0.0210626	0.0798324	0.100396	0.107632	0.0907881	0.0554617	0.0903068	0.0282892	0.0935214	0.0651073	0.015851	0.0579488	0.0209994
Salmeterol	neg	C25H37NO4	C07241	HMDB0015073	89365-50-4	2.62022	1.20495	0.000355	1.19173	1.39309	1.23944	1.13215	1.25599	1.31425	0.910423	1.06393	0.477504	0.836364	0.4849	0.894809	0.761043	0.471098	1.02312	0.880075
CL(16:0/22:6(4Z,7Z,10Z,13Z,16Z,19Z)/22:5(4Z,7Z,10Z,13Z,16Z)/22:5(4Z,7Z,10Z,13Z,16Z))	neg	C91H146O17P2	-	HMDB0056905	-	2.69286	1.34227	0.000332	0.0874367	0.1079	0.101138	0.129161	0.114944	0.0653043	0.0946204	0.107809	0.0921238	0.0539907	0.062716	0.0440071	0.0373648	0.0616807	0.0536339	0.0635314
Polysorbate 60	neg	C22H42O8	-	HMDB0037183	9005-67-8	2.7117	1.24507	0.000202	0.324603	0.372648	0.324426	0.299392	0.336878	0.316638	0.257478	0.282044	0.128709	0.22427	0.124424	0.229805	0.180626	0.131553	0.270857	0.227291
Cer(d18:1/26:0)	pos	C44H87NO3	C00195	HMDB0004955	-	1.85656	1.74941	0.0296	0.0130557	0.0104164	0.00920838	0.00851219	0.00360175	0.00237981	0.0046228	0.00580583	0.00312391	0.0055839	0.00215197	0.00209495	0.0016434	0.00281695	0.00637737	0.00454683
PA(22:6(4Z,7Z,10Z,13Z,16Z,19Z)/22:2(13Z,16Z))	neg	C47H77O8P	-	HMDB0115421	-	2.24945	1.89765	0.00563	0.13049	0.138507	0.116055	0.0320339	0.16135	0.191763	0.131061	0.148823	0.0759711	0.148759	0.0569219	0.0489626	0.0392167	0.0616918	0.0272236	0.0277308
PG(22:5(4Z,7Z,10Z,13Z,16Z)/18:0)	neg	C46H81O10P	-	HMDB0116614	-	1.98828	1.08762	0.027	0.103664	0.12919	0.113966	0.170939	0.0743107	0.15751	0.129408	0.148472	0.0922997	0.138106	0.0279921	0.0349038	0.139024	0.0877633	0.0609865	0.0799882
Oxybuprocaine	neg	C17H28N2O3	-	HMDB0015029	99-43-4	2.10816	1.43632	0.00991	0.0387081	0.0446372	0.0403452	0.0179106	0.0538471	0.0438291	0.0190517	0.0307719	0.0312828	0.0291972	0.0218665	0.0207951	0.0131714	0.0167417	0.0162842	0.012144
N-(14-Methylhexadecanoyl)pyrrolidine	neg	C21H41NO	-	HMDB0034373	260058-83-1	1.90534	1.25227	0.0351	2.96562	3.64074	4.36464	2.6995	2.52315	7.62627	3.19532	3.56052	2.16466	2.85957	2.12462	2.54643	2.75977	2.09703	1.83579	2.01406
PA(20:3(8Z,11Z,14Z)/15:0)	neg	C38H69O8P	-	HMDB0115563	-	2.45633	-1.2146	0.00313	0.0599427	0.0500696	0.0540411	0.0737249	0.054489	0.0467794	0.0495095	0.070678	0.101614	0.0675961	0.112787	0.0979997	0.0871567	0.064183	0.0825373	0.137601
PC(22:5(4Z,7Z,10Z,13Z,16Z)/22:5(4Z,7Z,10Z,13Z,16Z))	neg	C52H84NO8P	C00157	HMDB0008680	-	1.90345	-1.6162	0.0326	0.00287342	0.00470675	0.00284422	0.0042628	0.00457603	0.00398952	0.0033438	0.00331056	0.0092045	0.00715815	0.0086605	0.00166177	0.00274905	0.00929824	0.00599583	0.0128655
Sitoindoside I	neg	C51H90O7	-	HMDB0030836	18749-71-8	2.29972	1.2663	0.00609	0.0925081	0.0955522	0.0366962	0.0548056	0.0692385	0.0947948	0.0908521	0.0836251	0.0532095	0.0720404	0.0269455	0.0584262	0.0522251	0.0324632	0.0321934	0.0423716
PI(18:0/22:4(10Z,13Z,16Z,19Z))	neg	C49H87O13P	C00626	HMDB0009817	-	2.64401	-3.23608	0.000583	0.0034278	0.00358054	0.00384197	0.0237436	0.0043084	0.00543435	0.00331929	0.005993	0.00667206	0.0261716	0.0353895	0.0224163	0.0269545	0.0303817	0.0324016	0.0188667
PE-NMe(20:4(8Z,11Z,14Z,17Z)/20:4(8Z,11Z,14Z,17Z))	neg	C46H76NO8P	-	HMDB0113468	-	2.48704	1.41707	0.00194	0.0451988	0.0826341	0.0764491	0.0553183	0.0669109	0.0768798	0.0810657	0.0635344	0.0486104	0.0466796	0.0151142	0.019031	0.0234318	0.0630615	0.0398279	0.0527327
Panaxadiol	neg	C30H52O3	-	HMDB0038243	-	2.28789	1.12444	0.0076	0.0286669	0.0283001	0.0239413	0.017891	0.0288901	0.0402946	0.0418308	0.0332151	0.0259258	0.0294886	0.011802	0.020738	0.0192722	0.0141772	0.015358	0.0172861
PI(16:0/20:0)	neg	C45H87O13P	C00626	HMDB0009785	-	2.66909	1.04831	0.000515	0.0937104	0.0930799	0.111163	0.0750268	0.0779012	0.0942068	0.0880153	0.0834626	0.0747882	0.0861573	0.0506717	0.052996	0.057532	0.0367535	0.051133	0.0584126
Isoleucyl-Tryptophan	neg	C17H23N3O3	-	HMDB0028918	-	1.94858	1.53945	0.0184	0.0575236	0.0284393	0.0643044	0.0332664	0.0822896	0.0532181	0.0248042	0.0345728	0.0161916	0.0196288	0.0211212	0.0316588	0.0216122	0.0318955	0.0354893	0.0251191
Noralfentanil	neg	C16H24N2O2	-	HMDB0061010	61086-18-8	1.96675	1.57087	0.026	0.00463716	0.00860968	0.010078	0.0138209	0.0225662	0.0151278	0.00949094	0.0127005	0.0128663	0.00960397	0.00320564	0.00405472	0.00293849	0.00620609	0.00519214	0.00725361
Hebevinoside VII	neg	C45H72O14	-	HMDB0034597	101770-14-3	2.00044	1.10525	0.0279	0.126447	0.144524	0.127512	0.111968	0.170474	0.187529	0.148883	0.16785	0.129081	0.167788	0.038209	0.0412892	0.0410331	0.141278	0.0670757	0.131359
Hericerin	neg	C27H33NO3	-	HMDB0038587	140381-53-9	1.99304	1.09035	0.0285	0.0306525	0.030891	0.0312663	0.0263948	0.0407285	0.0438652	0.0359437	0.0399919	0.0293684	0.0404203	0.00969297	0.0101333	0.00997486	0.0323047	0.0155126	0.032374
PI(22:5(7Z,10Z,13Z,16Z,19Z)/16:0)	neg	C47H81O13P	C00626	HMDB0009918	-	2.23074	3.30287	0.00861	0.115148	0.0993973	0.131871	0.0100014	0.0401217	0.0849305	0.0481251	0.0472863	0.0360858	0.0414907	0.0180754	0.00908383	0.00547413	0.0187722	0.00836272	0.0138298
PS(20:4(8Z,11Z,14Z,17Z)/22:2(13Z,16Z))	neg	C48H82NO10P	-	HMDB0112673	-	2.23167	3.14778	0.00863	0.0622087	0.0517953	0.0695813	0.00755564	0.0211443	0.0465655	0.0240992	0.0258793	0.0205301	0.021156	0.0104349	0.00460467	0.00408825	0.0099803	0.0064344	0.00895423
