# Supplementary material for: Identification of crucial genes and metabolites regulating the eggshell brownness in chicken
Source: BMC Genomics. 2022 Nov 21;23:761. doi: 10.1186/s12864-022-08987-7 (PMC9677642; doi:10.1186/s12864-022-08987-7)
Supplement: Supplementary file 8 — Additional file 8: Table S7. Differential metabolites between LBS and DBS groups at 6 h following oviposition in uterine fluid. [file 12864_2022_8987_MOESM8_ESM.xls]

## Sheet: Sheet1
Table S7. Differential metabolites between LBS and DBS groups at 6 h following oviposition in uterine fluid
Metabolite	Mode	Formula	KEGG.Compound.ID	HMDB_ID	CAS.number	VIP	log1.5FoldChange	pvalue	LBS_6H_1	LBS_6H_2	LBS_6H_3	LBS_6H_4	LBS_6H_5	LBS_6H_6	LBS_6H_7	LBS_6H_8	DBS_6H_1	DBS_6H_2	DBS_6H_3	DBS_6H_4	DBS_6H_5	DBS_6H_6	DBS_6H_7	DBS_6H_8
(Z)-13-Oxo-9-octadecenoic acid	pos	C18H32O3	-	HMDB0029796	38205-11-7	2.42168	1.65798	0.000674	0.0541818	0.0599903	0.043676	0.0666201	0.0932366	0.0703543	0.0276846	0.0499222	0.117971	0.113924	0.139171	0.0748284	0.130179	0.0746507	0.127053	0.134298
(Z)-15-Oxo-11-eicosenoic acid	neg	C20H36O3	-	HMDB0029797	182145-55-7	1.96657	-1.17576	0.0171	0.0730728	0.10171	0.193025	0.0648361	0.125705	0.121559	0.177727	0.120554	0.0877897	0.0806223	0.08044	0.103584	0.0603023	0.0692187	0.0736604	0.0516527
1,2-Dioctadecanoyl-3-(galactosyl-B-1-6-galactosyl-B-1)-glycerol	pos	C51H96O15	-	HMDB0011132	-	2.21323	1.67794	0.00579	0.0148294	0.0351132	0.0353199	0.065494	0.0704568	0.0708085	0.0701552	0.076743	0.118773	0.112251	0.124924	0.0865503	0.103692	0.0939679	0.108696	0.117821
1-Palmitoyl-2-linoleoyl PE	pos	-	-	-	-	1.87583	-1.25715	0.0259	0.172943	0.225728	0.351346	0.0819807	0.223575	0.222188	0.189998	0.151571	0.17414	0.169195	0.0602094	0.15665	0.139494	0.0907469	0.0911032	0.0911233
12-Keto-tetrahydro-leukotriene B4	neg	C20H34O4	C02165	HMDB0002995	-	1.92117	-1.51281	0.0171	0.790792	0.83923	2.15967	0.590045	1.27084	1.22828	2.21501	0.907518	0.781164	0.655189	0.70002	0.921377	0.426729	0.922283	0.561617	0.447478
2,8-Di-O-methylellagic acid	neg	C16H10O8	-	HMDB0041396	57499-59-9	2.10952	1.86833	0.00368	0.112729	0.0977036	0.116174	0.109915	0.0607769	0.0964441	0.0695986	0.105332	0.178677	0.134407	0.417685	0.166389	0.242298	0.0838823	0.197803	0.218459
2-Undecyl-4(1H)-quinolinone	neg	C20H29NO	-	HMDB0032996	56183-46-1	1.87301	-1.4242	0.0256	0.0133593	0.0262576	0.0343699	0.0107439	0.0259377	0.0167834	0.0453215	0.0286552	0.0128082	0.0098434	0.0163909	0.0231661	0.00997148	0.0134112	0.0102663	0.0172085
3-Mercaptopyruvic acid	pos	C3H4O3S	C00957	HMDB0001368	2464-23-5	2.21334	1.65814	0.00334	0.0104453	0.0176401	0.0126306	0.0171464	0.0151764	0.0128258	0.00841519	0.0158666	0.0165279	0.0115171	0.0380663	0.0324044	0.0302742	0.0230416	0.0279462	0.0359741
3-Sulfopyruvic acid	neg	C3H4O6S	C05528	HMDB0004045	98022-26-5	1.84427	1.49188	0.0342	0.0646564	0.509892	0.075424	0.0939855	0.0411293	0.0354817	0.0340591	0.0713754	0.120938	0.242977	0.447004	0.273359	0.198359	0.255924	0.0851898	0.0718328
3-demethylubiquinol-10	pos	C58H90O4	-	HMDB0062350	-	1.58972	-1.57937	0.0416	0.0589401	0.296531	0.111743	0.161567	0.07027	0.062199	0.183997	0.111973	0.0466607	0.0781028	0.0562691	0.0933772	0.0563931	0.0946564	0.0557696	0.0760249
3a,7a,12b-Trihydroxy-5b-cholanoic acid	neg	C24H40O5	-	HMDB0000312	71883-64-2	1.6969	-1.33432	0.0393	0.0358473	0.0637838	0.189518	0.0288151	0.0493125	0.0441854	0.0289899	0.0445404	0.014918	0.00752982	0.01202	0.0329795	0.0108129	0.177106	0.00744021	0.0195337
3alpha,7alpha-dihydroxy-24-oxo-5beta-cholestanoyl coa	neg	C48H78N7O20P3S	-	HMDB0062209	-	1.91756	-1.86958	0.039	0.053171	0.0460397	0.211497	0.1107	0.1297	0.103276	0.0432301	0.234665	0.0598224	0.0464134	0.0452242	0.0784329	0.0391499	0.0349893	0.0617472	0.0710674
4-Methylnonacosane	neg	C30H62	-	HMDB0040908	125208-64-2	1.91247	2.93848	0.0359	0.00648605	0.00813232	0.00667382	0.00394568	0.00376801	0.00512806	0.00225452	0.00621357	0.00399453	0.0234431	0.0437751	0.0206108	0.0254447	0.0130976	0.00278599	0.00708773
5-Hydroxymethyl tolterodine	neg	C22H31NO2	-	HMDB0013973	-	1.90124	-1.17588	0.015	0.148547	0.174367	0.115114	0.093692	0.121874	0.1636	0.100834	0.0572753	0.0923942	0.0643611	0.0924073	0.0624599	0.0632256	0.0814905	0.042197	0.106913
6-(2,4-dihydroxyphenyl)-2-{3-[(2E)-3-(2,4-dihydroxyphenyl)prop-2-enoyl]-2,6-dihydroxyphenyl}-4-methylcyclohex-3-ene-1-carboxylic acid	neg	C29H26O9	-	HMDB0126378	-	1.73688	1.42641	0.0445	0.0254141	0.0170684	0.0174737	0.00515495	0.0167781	0.0195648	0.011188	0.0136916	0.0177992	0.0441679	0.0386918	0.0373656	0.0208897	0.0377134	0.010018	0.0186214
7-[(2R)-6-Hydroxy-2,5,7,8-tetramethyl-3,4-dihydro-2H-chromen-2-yl]-4-methylheptanoic acid	neg	-	-	-	-	1.88339	-1.10723	0.0369	0.122453	0.319031	0.509965	0.29219	0.320278	0.333243	0.428673	0.25915	0.261249	0.1803	0.182173	0.262898	0.147131	0.17464	0.23164	0.209967
9-(3,4-Dimethoxyphenyl)-2-methoxy-1H-phenalen-1-one	pos	C22H18O4	-	HMDB0034692	-	2.17154	1.70948	0.00615	0.0106527	0.00701126	0.00876793	0.00737101	0.0277607	0.0148617	0.00748647	0.00573377	0.0281671	0.0241828	0.0308258	0.0212125	0.0264999	0.0254352	0.00883046	0.0141346
AS 1-5	pos	C40H77NO9	-	HMDB0032843	-	2.50793	1.04358	0.00024	0.407131	0.444725	0.414689	0.56162	0.633898	0.562362	0.42113	0.527466	0.690246	0.709813	0.905343	0.586789	0.885943	0.604255	0.783823	0.899575
Alliospiroside C	neg	C38H60O13	-	HMDB0030914	114317-57-6	1.47664	-1.25961	0.0499	0.030032	0.0970882	0.0520899	0.0842638	0.0593801	0.0272623	0.0643482	0.0309053	0.0461508	0.0435941	0.0239416	0.0252332	0.0385021	0.0492259	0.0212218	0.0193781
Anandamide	pos	C22H37NO2	C11695	HMDB0004080	94421-68-8	1.74971	-1.18854	0.0387	0.184637	0.165581	0.316839	0.16612	0.294495	0.276159	0.110722	0.417347	0.197835	0.226658	0.101871	0.214611	0.0990292	0.139342	0.101827	0.11197
Arachidonoyl Serinol	pos	C23H39NO3	-	HMDB0013650	183718-70-9	1.92129	-1.70808	0.0143	0.540431	0.455891	1.20588	0.390374	0.816436	0.813316	1.76997	1.03849	0.367943	0.687762	0.37978	0.641075	0.321562	0.497872	0.217399	0.404042
Bafetinib	pos	C30H31F3N8O	-	HMDB0240206	859212-16-1	2.42262	1.02191	0.000442	0.00406779	0.0042776	0.00390353	0.00377257	0.00549603	0.00500399	0.003929	0.005158	0.00748891	0.00543245	0.0094737	0.00514993	0.00731979	0.00580251	0.00664609	0.00657609
Beta-Citryl-L-glutamic acid	neg	C11H15NO10	-	HMDB0013220	69281-09-0	1.83485	1.07866	0.0466	0.0252585	0.026044	0.0216738	0.0177762	0.0243833	0.0162754	0.0170482	0.0132867	0.0201904	0.0303905	0.0429155	0.0307232	0.0251332	0.0596006	0.015537	0.0259918
CE(22:5(7Z,10Z,13Z,16Z,19Z))	pos	C49H78O2	-	HMDB0010375	-	2.49372	1.03029	0.000323	0.0172463	0.0207892	0.0191487	0.0224273	0.0240928	0.0275284	0.014611	0.0202888	0.028807	0.0277726	0.0385787	0.0249469	0.0365347	0.0296463	0.0300259	0.035966
CE(3D5)	neg	C41H66O3	-	HMDB0112212	-	1.87526	-1.38513	0.016	0.0289503	0.0458374	0.0424336	0.0288604	0.0396662	0.0150801	0.0681108	0.031183	0.0242352	0.0171885	0.0233447	0.0328913	0.0177	0.0235853	0.0168447	0.0153652
CL(16:0/18:0/18:1(11Z)/18:1(11Z))	pos	C79H150O17P2	-	HMDB0056511	-	1.93347	-1.00994	0.0175	0.103622	0.122749	0.182615	0.0620219	0.112327	0.114529	0.108457	0.0907376	0.0813813	0.102768	0.0427751	0.109943	0.0744367	0.0619749	0.0595605	0.0627945
CL(16:0/18:0/18:1(9Z)/18:0)	pos	C79H152O17P2	-	HMDB0056514	-	2.37704	-1.51868	0.00332	0.0806873	0.0999839	0.270938	0.115636	0.14485	0.156639	0.155966	0.173039	0.100746	0.0889802	0.0442393	0.101375	0.0683593	0.0888552	0.0717591	0.0827342
CL(16:1(9Z)/16:1(9Z)/16:1(9Z)/16:0)	pos	C73H136O17P2	-	HMDB0110825	-	2.44449	1.06177	0.000616	0.0179	0.0182269	0.018033	0.0292373	0.0291437	0.0279526	0.0198782	0.0242835	0.0326004	0.0325862	0.0408003	0.0277736	0.0416927	0.0288762	0.0396751	0.0400036
CL(18:0/18:0/18:0/18:1(9Z))	pos	C81H156O17P2	-	HMDB0056963	-	1.97201	-1.14973	0.011	0.0771945	0.127437	0.175455	0.0667446	0.100833	0.104455	0.140115	0.104255	0.0760886	0.0828424	0.0581439	0.113577	0.0525316	0.0868152	0.0428443	0.0496129
CL(a-13:0/i-22:0/18:2(9Z,11Z)/i-21:0)[rac]	pos	C83H158O17P2	-	HMDB0074023	-	1.73918	-1.34254	0.0421	0.125856	0.213567	0.365561	0.0934511	0.152972	0.170762	0.40556	0.23832	0.118494	0.111237	0.0909497	0.210578	0.101843	0.162684	0.128663	0.10024
CL(i-12:0/18:2(9Z,11Z)/a-25:0/18:2(9Z,11Z))[rac]	pos	C82H152O17P2	-	HMDB0081003	-	1.79038	-1.21125	0.0292	0.0982913	0.0698443	0.160654	0.0411586	0.125882	0.129961	0.114121	0.122511	0.0695055	0.103328	0.0459629	0.0777193	0.0587555	0.0756827	0.0411757	0.0556223
CL(i-13:0/i-21:0/18:2(9Z,11Z)/a-21:0)[rac]	pos	C82H156O17P2	-	HMDB0073118	-	2.40851	-1.64201	0.00216	0.0957415	0.0999695	0.235931	0.118237	0.175963	0.170126	0.170319	0.275851	0.0913807	0.093227	0.105063	0.110089	0.0702648	0.0728711	0.0573798	0.0894145
Cefdinir	neg	C14H13N5O5S2	C08110	HMDB0014675	91832-40-5	2.44965	1.79074	0.00173	0.326016	0.193082	0.093487	0.122067	0.0909012	0.120659	0.234251	0.257791	0.277984	0.362175	0.530254	0.389779	0.354684	0.330503	0.32644	0.401002
Choline	pos	C5H14NO	C00114	HMDB0000097	62-49-7	1.36103	1.40922	0.0419	0.0961301	0.108155	0.075793	0.052976	0.0639574	0.0574975	0.0303773	0.0913402	0.178081	0.086345	0.15412	0.076532	0.0743492	0.0549027	0.169789	0.226218
DG(15:0/0:0/20:4n6)	pos	C38H66O5	-	HMDB0055999	-	2.63065	1.24231	6.59e-05	0.0735522	0.0871559	0.0755365	0.11075	0.118969	0.110326	0.0836455	0.105217	0.140665	0.145095	0.196616	0.124725	0.166192	0.131278	0.166965	0.194681
DG(20:2n6/0:0/22:4n6)	neg	C45H76O5	-	HMDB0056313	-	1.6047	-1.29544	0.047	0.109532	0.10791	0.075911	0.108751	0.216148	0.211794	0.0698934	0.165871	0.109317	0.174608	0.0220576	0.0966751	0.0357808	0.0810069	0.0393766	0.071503
Daucic acid	neg	C7H8O7	-	HMDB0031665	34098-52-7	1.7105	1.19395	0.0478	0.0666792	0.209	0.0662123	0.100502	0.0931191	0.111667	0.0356375	0.0449462	0.167761	0.145335	0.237149	0.122098	0.208498	0.146156	0.0607395	0.0932206
Dehydro-4-methoxycyclobrassinin	neg	C12H10N2OS2	-	HMDB0041060	154933-74-1	2.23386	1.14433	0.00239	0.510113	0.463658	0.309533	0.309527	0.312129	0.276672	0.287165	0.407589	0.54245	0.575236	0.931327	0.485264	0.611684	0.442043	0.393743	0.592865
Diguanosine triphosphate	neg	C20H27N10O18P3	-	HMDB0001379	6674-45-9	2.2853	1.07553	0.00202	0.519115	0.47617	0.2959	0.457879	0.326796	0.349607	0.30677	0.394222	0.538578	0.56756	0.842605	0.505518	0.78086	0.440522	0.470054	0.689824
Ganglioside GM2 (d18:1/25:0)	pos	C74H135N3O26	C04884	HMDB0004946	-	2.54543	1.12621	0.000183	0.0166504	0.0161097	0.0163045	0.0207571	0.0275196	0.0209373	0.0157427	0.0195288	0.0266887	0.0271274	0.0369576	0.0254478	0.031891	0.0237306	0.0342811	0.0362935
Ganglioside GQ1c (d18:0/22:1(13Z))	pos	C111H191N5O55	-	HMDB0011940	-	1.6462	-1.99	0.033	0.0192197	0.0341877	0.0443819	0.0186413	0.0515357	0.0409692	0.0979487	0.118117	0.00837138	0.0263656	0.0126107	0.0329063	0.0262568	0.0305468	0.0182713	0.0343282
Ganglioside GT2 (d18:0/14:0)	pos	C86H150N4O42	-	HMDB0012023	-	2.06048	-2.44787	0.0164	0.0143906	0.0230085	0.0673952	0.0166114	0.0671921	0.06406	0.0121061	0.0434237	0.0226826	0.0139195	0.0223466	0.00997531	0.00965576	0.00933553	0.0138853	0.0124256
Guanosine hexaphosphate adenosine	pos	C20H30N10O26P6	-	HMDB0001541	204376-34-1	2.3655	1.50335	0.00077	0.00540512	0.00908845	0.0106601	0.0144453	0.0137441	0.015026	0.0121135	0.0140002	0.0237036	0.0212958	0.0250816	0.0149035	0.0231439	0.0171471	0.0242554	0.0242808
Hebevinoside XI	pos	C46H74O14	-	HMDB0034601	101365-13-3	1.60795	-1.09866	0.0279	0.0692115	0.0609622	0.122259	0.0554722	0.109347	0.0891295	0.15385	0.0887262	0.0399934	0.100154	0.0598533	0.0847859	0.0436164	0.0733699	0.0332456	0.0447075
Heneicosanoyl-CoA	pos	C42H76N7O17P3S	-	HMDB0112235	-	2.72007	1.09784	5.5e-05	0.0116077	0.0114218	0.012391	0.0131263	0.0177436	0.0163821	0.0110735	0.0122511	0.0173905	0.0188228	0.0245113	0.0176462	0.0232832	0.0195025	0.0227204	0.0215528
Isofucosterol 3-O-[6-O-(9-Octadecenoyl)-b-D-glucopyranoside]	pos	C53H90O7	-	HMDB0032813	209903-45-7	2.48642	1.00125	0.000296	0.177741	0.192862	0.180809	0.241938	0.27563	0.244128	0.181289	0.222892	0.295596	0.299931	0.389421	0.251146	0.370091	0.259759	0.327412	0.383892
L-Histidinol	pos	C6H11N3O	C00860	HMDB0003431	4836-52-6	2.26838	1.94647	0.00049	0.0481759	0.0622026	0.0387089	0.034015	0.0431479	0.0395642	0.0215309	0.0400222	0.133214	0.0899329	0.0753676	0.0773416	0.0472631	0.0819742	0.0668939	0.148774
Lyciumoside VI	pos	C44H74O20	-	HMDB0033500	212773-42-7	2.5656	1.28337	0.000174	0.0186498	0.0262154	0.0178308	0.0236789	0.028135	0.0244523	0.0197978	0.023422	0.0347453	0.0368566	0.050144	0.0279043	0.0401512	0.027307	0.0426641	0.046774
N2-Oxalylarginine	pos	C8H14N4O5	-	HMDB0032763	90250-86-5	1.93483	-1.64192	0.0265	0.0942834	0.144608	0.306521	0.170608	0.159949	0.140167	0.530995	0.259758	0.109102	0.0876554	0.123156	0.158355	0.0707216	0.0827887	0.152603	0.144165
Nitrogen chloride (NCl3)	pos	Cl3N	-	HMDB0034827	10025-85-1	1.95812	1.48478	0.00678	0.0246536	0.0211248	0.0251818	0.0147273	0.0112471	0.0170318	0.0115546	0.00895252	0.0254716	0.0127605	0.0470401	0.0317163	0.0355309	0.0267853	0.0308341	0.0353849
Ornithine	neg	C5H12N2O2	C01602;C00077	HMDB0000214	3184-13-2	1.74015	-2.41821	0.0418	0.0567471	0.0395344	0.102741	0.138862	0.387583	0.389748	0.233721	0.234839	0.103498	0.046164	0.0585617	0.0679825	0.0456431	0.0570368	0.131647	0.0835788
PA(18:1(11Z)/15:0)	neg	C36H69O8P	-	HMDB0114898	-	2.04741	-1.81734	0.0308	0.0822937	0.107661	0.360594	0.0910368	0.179901	0.172981	0.0914759	0.367275	0.116847	0.0779563	0.0887195	0.0997135	0.0633144	0.0679192	0.082227	0.098829
PA(22:5(7Z,10Z,13Z,16Z,19Z)/22:6(4Z,7Z,10Z,13Z,16Z,19Z))	neg	C47H71O8P	-	HMDB0115398	-	1.89136	-1.87345	0.0239	0.0507188	0.032075	0.0725477	0.05545	0.0351899	0.0561152	0.201376	0.0408004	0.0538111	0.0176065	0.0151456	0.0274469	0.0188447	0.0573436	0.0399728	0.0244637
PC(15:0/16:0)	pos	C39H78NO8P	C00157	HMDB0007935	-	2.16233	-1.37466	0.00387	0.160082	0.258534	0.344155	0.138368	0.187667	0.21259	0.338392	0.213328	0.13086	0.149256	0.085662	0.215611	0.10783	0.170712	0.10307	0.0982962
PC(20:4(5Z,8Z,11Z,14Z)/P-18:0)	pos	C46H84NO7P	C00157	HMDB0008456	-	2.60087	1.16426	0.000166	0.047367	0.0566756	0.046681	0.0630145	0.0715333	0.0719451	0.0458884	0.0620489	0.0798816	0.0827737	0.131243	0.0744176	0.103044	0.0818572	0.0915604	0.101005
PE(14:0/15:0)	neg	C34H68NO8P	C00350	HMDB0008823	-	1.79328	-1.01815	0.0399	0.146252	0.316084	0.242537	0.128576	0.236691	0.205681	0.265387	0.250585	0.214709	0.109481	0.0501862	0.204342	0.141048	0.187808	0.136542	0.141652
PE(22:1(13Z)/P-18:1(11Z))	neg	C45H86NO7P	C00350	HMDB0009545	-	1.75328	-1.41905	0.0212	1.41045	1.08471	1.60298	0.990094	2.15317	2.16856	3.5158	2.17634	0.799905	1.83261	0.610408	1.57562	0.746565	1.29594	0.428723	1.20505
PE(P-18:1(9Z)/20:4(8Z,11Z,14Z,17Z))	pos	C43H76NO7P	-	HMDB0011452	-	2.05507	-1.57054	0.0167	0.267263	0.456873	1.03407	0.441356	0.422519	0.403934	1.11073	0.64444	0.317873	0.293913	0.319458	0.457068	0.286738	0.328824	0.256693	0.268601
PE-NMe(16:1(9Z)/16:1(9Z))	pos	C38H72NO8P	-	HMDB0112948	-	2.02958	-1.11418	0.0116	0.130518	0.171338	0.267666	0.18215	0.212607	0.206372	0.122617	0.279008	0.157232	0.180082	0.1053	0.180011	0.0930868	0.110902	0.0711108	0.103037
PE-NMe2(13D5/13D5)	neg	C55H98NO10P	-	HMDB0114700	-	1.76778	-1.24763	0.0356	0.177749	0.18568	0.504538	0.209818	0.297168	0.326597	0.543343	0.207066	0.283937	0.255688	0.159861	0.210892	0.0979393	0.203177	0.14619	0.120798
PE-NMe2(18:1(9Z)/14:0)	neg	C39H76NO8P	-	HMDB0114038	-	1.9007	-1.65385	0.0269	0.168745	0.144754	0.189042	0.325651	0.387418	0.379934	0.335105	0.384385	0.237215	0.215114	0.0231457	0.11794	0.0797613	0.15402	0.152197	0.204547
PE-NMe2(20:3(5Z,8Z,11Z)/24:0)	pos	C51H96NO8P	-	HMDB0114294	-	2.11067	-1.63299	0.0148	0.0571437	0.0909989	0.164026	0.0834114	0.142663	0.120252	0.0572373	0.232775	0.0841561	0.0620653	0.0694095	0.0644322	0.0381988	0.0582322	0.0575674	0.0551364
PE-NMe2(24:0/15:0)	pos	C46H92NO8P	-	HMDB0114606	-	2.07691	-1.52132	0.021	0.189482	0.0643407	0.134317	0.144529	0.193132	0.159166	0.0965142	0.127542	0.107525	0.0469674	0.056577	0.0379878	0.0531722	0.0178448	0.122825	0.15558
PG(a-13:0/a-21:0)	pos	C40H79O10P	-	HMDB0116640	-	1.74649	-1.33696	0.0398	0.0432077	0.036619	0.153945	0.0641351	0.0495423	0.0378266	0.0525899	0.0702609	0.027556	0.021471	0.0420739	0.0247586	0.0186663	0.0602394	0.0704657	0.0302607
PG(a-13:0/i-24:0)	pos	C43H85O10P	-	HMDB0116653	-	2.02182	-1.15121	0.0126	0.0689092	0.0954458	0.145806	0.0722972	0.136792	0.103143	0.165677	0.168499	0.0861798	0.0856472	0.0670986	0.0930516	0.0532128	0.0897032	0.0627664	0.0621293
PI(16:0/16:0)	pos	C41H79O13P	C00626	HMDB0009778	-	2.08616	1.11985	0.00752	0.00915103	0.0100819	0.017793	0.0222481	0.0258197	0.0211854	0.0121174	0.0161436	0.0245751	0.0276976	0.0373174	0.0214097	0.0247269	0.0210738	0.0279141	0.027145
PS(15:0/15:0)	pos	C36H70NO10P	-	HMDB0112280	-	2.17472	-1.33079	0.0051	0.525124	0.60625	1.25626	0.663139	0.593492	0.542043	1.18674	0.868279	0.454331	0.508795	0.371067	0.719181	0.359853	0.523662	0.351404	0.350326
PS(18:1(9Z)/22:2(13Z,16Z))	neg	C46H84NO10P	-	HMDB0112419	-	1.70311	-1.42831	0.017	0.242286	0.245548	0.277572	0.175032	0.341123	0.364734	0.608164	0.35867	0.0826771	0.318276	0.126725	0.316978	0.096108	0.263594	0.102072	0.15793
PS(20:3(8Z,11Z,14Z)/22:1(13Z))	neg	C48H86NO10P	-	HMDB0112631	-	1.7443	-1.39069	0.0222	0.205847	0.184763	0.251971	0.15281	0.337866	0.328114	0.54531	0.322527	0.121072	0.270843	0.0867212	0.240695	0.112491	0.227297	0.0702292	0.195968
Perfluorononanoic acid	neg	C9HF17O2	-	HMDB0061739	-	1.81857	1.32327	0.0363	0.12223	0.692715	0.14214	0.188098	0.0944266	0.0763825	0.061938	0.116525	0.234712	0.336529	0.629148	0.371622	0.29263	0.398368	0.151613	0.141012
Praziquantel	neg	C19H24N2O2	C07367	HMDB0015191	55268-74-1	1.97634	-1.38199	0.0119	0.0707436	0.0594034	0.075458	0.0509476	0.122175	0.115825	0.131075	0.101828	0.0496639	0.108711	0.0262738	0.0436256	0.035547	0.0451672	0.0297704	0.0766249
Pregn-5-ene-3,20-dione	neg	C21H30O2	-	HMDB0062521	1236-09-5	1.99893	-1.3264	0.0192	3.26607	1.01474	2.38622	1.04355	1.67651	1.46884	1.03521	2.00792	1.37622	1.11642	1.06343	0.903102	0.765085	1.16365	0.889826	0.839694
Proguanil	pos	C11H16ClN5	C07631	HMDB0015263	500-92-5	1.92879	-1.81581	0.0201	0.0107448	0.0386271	0.0376001	0.0198082	0.0181445	0.0182003	0.0661176	0.034481	0.0101421	0.00996301	0.0140331	0.0218901	0.00981663	0.0117308	0.0207206	0.0184247
Reticulacinone	neg	C35H62O7	-	HMDB0041213	155709-42-5	2.23233	-1.36856	0.00608	0.4432	0.185696	0.461693	0.188278	0.334166	0.277212	0.216252	0.39331	0.250215	0.204907	0.177301	0.175362	0.125578	0.193895	0.171047	0.136906
SM(d18:1/18:0)	pos	C41H84N2O6P	C00550	HMDB0001348	85187-10-6	2.81969	1.06177	1.52e-05	0.0216974	0.0216881	0.022356	0.0246424	0.0256024	0.0230201	0.019062	0.0212206	0.0306935	0.0317318	0.0422418	0.0286747	0.0424167	0.0318888	0.0328399	0.0352671
Sialyl Lex tetra	pos	C37H62N2O28	-	HMDB0006627	140913-62-8	1.92421	-1.03351	0.018	0.0679379	0.0730508	0.140062	0.0519209	0.0977288	0.0897403	0.139487	0.0903108	0.0591917	0.0602813	0.0590579	0.0783203	0.0466068	0.0738173	0.0676995	0.0484339
Sphingosine(1+)	pos	C18H38NO2	-	HMDB0062807	-	2.39981	1.43845	0.00171	0.0210771	0.0301423	0.0289397	0.0495302	0.0566497	0.0543129	0.047404	0.0563526	0.0834283	0.0770703	0.0861052	0.0627264	0.080736	0.0636057	0.0774021	0.0860498
Spinorphin	pos	C45H64N8O10	-	HMDB0059790	137201-62-8	2.71079	1.01658	4.53e-05	0.0262167	0.0295515	0.0266747	0.0279859	0.0353411	0.029279	0.0238007	0.0284248	0.0383942	0.0404464	0.0518911	0.037304	0.0537914	0.0353706	0.0404496	0.0455638
Spirolide A	pos	C42H61NO7	-	HMDB0039434	-	1.82543	1.26644	0.0264	0.0145195	0.00520054	0.0170792	0.0132707	0.0164313	0.0172883	0.0090742	0.0122824	0.0182039	0.0254734	0.028469	0.0334239	0.0210916	0.0258976	0.00996104	0.0131922
TG(16:1(9Z)/18:0/16:1(9Z))	pos	C53H98O6	-	HMDB0048479	-	2.47973	1.00088	0.000277	0.0527992	0.0665375	0.0597551	0.0742795	0.0839117	0.0804749	0.0553946	0.0725772	0.100465	0.0982613	0.131055	0.079926	0.115046	0.0837156	0.096387	0.114032
TG(22:1(13Z)/15:0/22:1(13Z))	pos	C62H116O6	-	HMDB0051425	-	2.68165	1.14407	4.21e-05	0.170673	0.193243	0.169072	0.229372	0.24552	0.240605	0.174841	0.214907	0.297213	0.287204	0.422061	0.263854	0.362236	0.28174	0.326854	0.364013
Trans-Resveratrol 4';-sulfate	neg	C14H12O6S	-	HMDB0041784	-	2.13848	1.11072	0.00398	0.226477	0.147418	0.151203	0.215604	0.122775	0.109444	0.169378	0.164954	0.25556	0.257022	0.44533	0.259099	0.201036	0.189091	0.215631	0.228148
[2,6-dihydroxy-4-(3,5,6,7-tetrahydroxy-4-oxo-3,4-dihydro-2H-1-benzopyran-2-yl)phenyl]oxidanesulfonic acid	pos	C15H12O12S	-	HMDB0125294	-	1.9248	1.10785	0.0189	0.0137142	0.0116762	0.0115692	0.0111153	0.0207682	0.0126082	0.00692554	0.00505479	0.0126377	0.0207304	0.0169014	0.0177023	0.023722	0.0115844	0.017309	0.0258249
{2-[5,7-dihydroxy-2-(4-hydroxyphenyl)-4-oxo-6-[3,4,5-trihydroxy-6-(hydroxymethyl)oxan-2-yl]-4H-chromen-8-yl]-4,5-dihydroxy-6-(hydroxymethyl)oxan-3-yl}oxidanesulfonic acid	neg	C27H30O18S	-	HMDB0127083	-	1.92003	1.18944	0.0216	0.297342	0.276207	0.0794194	0.214579	0.113711	0.129193	0.233084	0.215751	0.277369	0.268626	0.59598	0.319485	0.261655	0.212459	0.271106	0.318993
