# Supplementary material for: Identification of crucial genes and metabolites regulating the eggshell brownness in chicken
Source: BMC Genomics. 2022 Nov 21;23:761. doi: 10.1186/s12864-022-08987-7 (PMC9677642; doi:10.1186/s12864-022-08987-7)
Supplement: Supplementary file 9 — Additional file 9: Table S8. Differential metabolites between LBS and DBS groups at 22 h following oviposition in uterine fluid. [file 12864_2022_8987_MOESM9_ESM.xls]

## Sheet: Sheet1
Table S8. Differential metabolites between LBS and DBS groups at 22 h following oviposition in uterine fluid
Metabolite	Mode	Formula	KEGG.Compound.ID	HMDB_ID	CAS.number	VIP	log1.5FoldChange	pvalue	LBS_22H_1	LBS_22H_2	LBS_22H_3	LBS_22H_4	LBS_22H_5	LBS_22H_6	DBS_22H_1	DBS_22H_2	DBS_22H_3	DBS_22H_4	DBS_22H_5	DBS_22H_6
(19R)-25-Amino-22-hydroxy-22-oxido-16-oxo-17,21,23-trioxa-22lambda~5~-phosphapentacosan-19-yl (8Z,11Z,14Z,17Z)-8,11,14,17-icosatetraenoate	neg	-	-	-	-	2.04964	-3.9241	2.93e-05	2.47491	1.83219	2.4765	2.22903	1.50413	1.74197	1.06681	0.279106	0.142375	0.567173	0.396015	0.0456733
(2R)-3-{[(2-Aminoethoxy)(hydroxy)phosphoryl]oxy}-2-(pentadecanoyloxy)propyl (7Z,10Z,13Z,16Z)-7,10,13,16-docosatetraenoate	neg	-	-	-	-	1.92822	-2.61047	0.0084	0.783429	1.21332	0.850292	1.17889	1.21238	1.04947	0.948813	0.0601002	0.124157	0.858948	0.0839822	0.105804
(3R,3'S,3aS,6'S,7'S,9bS,10'S)-6,8,9,10'-Tetrahydroxy-1',6,6',9,10'-pentamethyl-3a,4,5,6,8,9,9a,9b-octahydro-5'H-spiro[azuleno[4,5-b]furan-3,13'-[4]oxatetracyclo[10.2.1.0~2,11~.0~3,7~]pentadec[2(11)]ene]-2,5'-dione	neg	-	-	-	-	1.79013	1.41139	0.019	0.0906762	0.0887676	0.126118	0.128157	0.0763262	0.0795395	0.125366	0.136488	0.255778	0.127326	0.171766	0.228189
(3Z,6Z,9Z,12Z,15Z,18Z,25R)-31-Amino-28-hydroxy-28-oxido-22-oxo-23,27,29-trioxa-28lambda~5~-phosphahentriaconta-3,6,9,12,15,18-hexaen-25-yl (15Z)-15-tetracosenoate	neg	-	-	-	-	1.63553	-2.81321	0.00868	1.85134	2.04273	2.49629	3.47453	4.05252	2.79786	3.05343	0.481934	0.15111	1.03618	0.598717	0.0209816
(3b,16a,20R)-25-Acetoxy-3,16,20,22-tetrahydroxy-5-cucurbiten-11-one 3-glucoside	neg	C38H62O12	-	HMDB0035346	178062-95-8	2.07897	1.72422	0.00315	0.0582082	0.081641	0.0856023	0.0588468	0.112226	0.0627786	0.190964	0.172675	0.135986	0.104259	0.120081	0.200133
(3x,5x,10x)-9,10-Didehydroisohumbertiol O-[rhamnosyl-(1->4)-rhamnosyl-(1->2)-[rhamnosyl-(1->6)]-glucoside]	neg	C39H62O18	-	HMDB0040687	143376-49-2	1.91699	1.42217	0.0111	0.0240706	0.028259	0.0295929	0.0227178	0.0217432	0.0198056	0.0473046	0.0606783	0.0365861	0.0342013	0.0286765	0.0527766
(4,5-dihydroxy-6-{5-hydroxy-7-methoxy-4-oxo-2-phenyl-6-[3,4,5-trihydroxy-6-(hydroxymethyl)oxan-2-yl]-4H-chromen-8-yl}-2-(hydroxymethyl)oxan-3-yl)oxidanesulfonic acid	neg	C28H32O17S	-	HMDB0127094	-	2.13661	1.77961	0.00951	0.158137	0.162917	0.181951	0.150119	0.210048	0.17592	0.20051	0.430077	0.49172	0.274041	0.31064	0.43111
(6Z,9Z,21R)-27-Amino-24-hydroxy-24-oxido-18-oxo-19,23,25-trioxa-24lambda~5~-phosphaheptacosa-6,9-dien-21-yl (5Z,8Z,11Z,14Z)-5,8,11,14-icosatetraenoate	neg	-	-	-	-	1.93817	-3.80381	0.000106	1.49613	1.54893	1.54665	1.97676	1.73475	1.18084	0.984162	0.146378	0.0607225	0.605117	0.216102	0.0160279
(6Z,9Z,23R)-29-Amino-26-hydroxy-26-oxido-20-oxo-21,25,27-trioxa-26lambda~5~-phosphanonacosa-6,9-dien-23-yl (5Z,8Z,11Z,14Z)-5,8,11,14-icosatetraenoate	neg	-	-	-	-	1.78355	1.71256	0.0392	0.180451	0.219317	0.0945721	0.152757	0.160641	0.185592	0.369348	0.596549	0.16382	0.323836	0.28778	0.247781
(9E)-10-nitrooctadecenoic Acid	neg	C18H33NO4	-	HMDB0062737	-	1.7314	1.17764	0.0131	0.0474989	0.0572332	0.0335541	0.0806447	0.0597303	0.0803668	0.132249	0.0851772	0.0702899	0.11287	0.098558	0.0796194
(9Z,11E,13E,15Z)-4-Oxo-9,11,13,15-octadecatetraenoic acid	neg	C18H26O3	-	HMDB0031098	17699-21-7	1.75431	-2.2707	0.0361	0.196398	0.341593	0.259247	0.347565	0.498736	0.289475	0.357089	0.0257253	0.018127	0.312339	0.0462654	0.0102672
(9Z,11R,12S,13S,15Z)-12,13-Epoxy-11-hydroxy-9,15-octadecadienoic acid	neg	C18H30O4	-	HMDB0033505	106034-49-5	1.85146	-3.08824	0.0255	0.291142	0.878522	0.263771	0.321809	0.375441	0.602691	0.446604	0.0302057	0.0291664	0.24653	0.0120591	0.01686
(E)-3-Nonen-1-ol	neg	C9H18O	-	HMDB0041601	10339-61-4	1.97122	-1.82517	0.00181	0.103137	C	0.109145	0.0911693	0.0921076	0.0964736	0.066262	0.0428935	0.041066	0.0508252	0.0313675	0.0252294
(R)-Laudanidine	neg	C20H25NO4	C17592	HMDB0030211	301-21-3	2.1963	2.71295	0.00546	0.0380183	0.0314895	0.0190794	0.0210375	0.0328146	0.0287739	0.0405299	0.0748399	0.135216	0.0846042	0.0810645	0.0981025
(R)-Rhazinilam	neg	C19H22N2O	-	HMDB0033432	36193-36-9	2.16254	1.87363	0.00945	0.0552349	0.0512661	0.0424291	0.0767245	0.074809	0.106603	0.120188	0.205908	0.198656	0.0901379	0.149688	0.105573
(S)-9-Hydroxy-10-undecenoic acid	neg	C11H20O3	-	HMDB0032662	-	1.74076	2.09977	0.013	0.0206759	0.0474863	0.0712615	0.0551484	0.0662927	0.0683161	0.121443	0.0729018	0.115454	0.222134	0.124274	0.115027
(S)-carnitinium	neg	C7H16NO3	-	HMDB0062634	-	1.78742	-2.04505	0.0124	0.24852	0.623085	0.478625	0.274417	0.34052	0.439524	0.345955	0.0679843	0.259224	0.189226	0.0863563	0.100661
(ent-2b,4S,9a)-2,4,9-Trihydroxy-10(14)-oplopen-3-one 2-(2-methylbutanoate) 9-(3-methyl-2E-pentenoate)	neg	C26H40O6	-	HMDB0040993	80489-86-7	1.65452	-2.27083	0.0199	0.247341	0.4084	0.367902	0.377845	0.511101	0.440016	0.465163	0.080894	0.03455	0.257654	0.0888189	0.00978171
1,2,3,5-Tetrachloro-4-methoxybenzene	neg	C7H4Cl4O	-	HMDB0029627	938-22-7	2.03574	1.21219	0.00496	0.0495013	0.0477234	0.0591905	0.0469576	0.104271	0.0723302	0.0899776	0.0962606	0.113607	0.0953796	0.104559	0.121385
1,2-Diphenylcyclobutane	neg	C16H16	C14467	HMDB0031821	3018-21-1	1.56663	1.04734	0.0225	0.0296863	0.021832	0.0152472	0.0187211	0.0162471	0.00956047	0.0316428	0.0305574	0.0301117	0.0174583	0.0331205	0.0272861
1,7-Dimethylguanosine	neg	C12H17N5O5	-	HMDB0001961	69453-64-1	2.05598	1.454	0.0018	0.101123	0.0510794	0.0456154	0.0494011	0.0758227	0.102582	0.102369	0.134172	0.145974	0.128389	0.111472	0.145096
1-(11Z-eicosenoyl)-glycero-3-phosphate	neg	C23H45O7P	-	HMDB0062305	-	1.84505	-2.63465	0.00402	0.1404	0.0630398	0.113587	0.174696	0.12825	0.125544	0.11568	0.0252403	0.0132796	0.0516547	0.0417687	0.0085409
1-(4-hydroxyphenyl)-7-phenylheptane-3,5-dione	neg	C19H20O3	-	HMDB0141090	-	2.07264	1.88651	0.00494	0.0450609	0.0378015	0.0222992	0.0329908	0.0372112	0.0838469	0.119239	0.119831	0.0678946	0.072618	0.109547	0.0678633
1-(Isothiocyanatomethyl)-4-methoxybenzene	neg	C9H9NOS	-	HMDB0032581	3694-57-3	2.166	1.80115	0.00905	0.0298302	0.0314796	0.0303723	0.0280728	0.0436273	0.0364343	0.0399669	0.0794819	0.0969364	0.0501523	0.0628968	0.0853266
1-Amino-propan-2-ol	neg	C3H9NO	C05771	HMDB0012136	78-96-6	1.61472	1.64102	0.0454	0.0608009	0.0270539	0.031147	0.0368677	0.0339549	0.0186929	0.0413933	0.0966002	0.0507189	0.0369003	0.070597	0.109403
1-Hexanol arabinosylglucoside	neg	C17H32O10	-	HMDB0031689	124044-06-0	2.2164	1.65339	0.000341	0.0722504	0.0680138	0.0398287	0.0546155	0.0498083	0.0931454	0.132887	0.116149	0.140689	0.100749	0.147094	0.100762
1-Methoxy-3-(4-hydroxyphenyl)-2E-propenal 4';-glucoside	neg	C16H22O7	-	HMDB0034755	-	1.69065	1.70078	0.0415	0.0277493	0.0559969	0.0262299	0.0291431	0.0601616	0.0402295	0.0665199	0.0880412	0.0653278	0.0249928	0.126719	0.105727
1-Methylcyclohexanol	neg	C7H14O	-	HMDB0059693	590-67-0	1.75746	1.57057	0.0247	0.0239373	0.036312	0.0366751	0.025145	0.0277221	0.0229048	0.0611313	0.0350247	0.0580919	0.0289503	0.0585925	0.0846813
1-heptadecanoyl-sn-glycero-3-phosphocholine	neg	-	-	-	-	1.86272	-1.51513	0.00355	0.326083	0.531295	0.35578	0.369343	0.401439	0.444763	0.344013	0.131834	0.281507	0.275302	0.149938	0.13134
1-octadecanoyl-2-[(5Z,8Z,11Z)-eicosatrienoyl]-sn-glycero-3-phosphocholine	neg	-	-	-	-	1.55576	-2.76744	0.00634	0.63764	0.568609	0.897397	1.12509	1.04791	0.837159	0.90774	0.198895	0.0409033	0.28987	0.223854	0.00377305
1-stearoyl-2-(8Z,11Z,14Z-icosatrienoyl)-sn-glycero-3-phosphoserine	neg	-	-	-	-	1.73556	-3.80216	0.0129	0.568928	0.301878	0.808922	0.45398	0.248517	0.212286	0.141439	0.0683505	0.0212644	0.0915013	0.230528	0.00221716
12,15-Epoxy-13,14-dimethyleicosa-12,14,16-trienoic acid	neg	C22H36O3	-	HMDB0112073	-	1.95722	-3.98553	0.000629	0.780166	0.537008	0.708224	0.686622	0.339149	0.40706	0.24401	0.0843992	0.0461984	0.127466	0.176344	0.00870938
15-Octadecene-9,11,13-triynoic acid	neg	C18H22O2	-	HMDB0032673	-	1.93816	-2.64249	0.0127	0.218761	0.16827	0.244424	0.194019	0.255299	0.215538	0.224135	0.0134661	0.0137736	0.163158	0.0136315	0.0158436
15-dehydro-prostaglandin E1(1-)	neg	C20H32O5	-	HMDB0062691	-	1.8333	1.73506	0.0155	0.157825	0.252596	0.29153	0.237291	0.336465	0.174697	0.718553	0.484515	0.429243	0.342129	0.289353	0.66722
17-alpha-ethinyl estradiol	neg	C20H24O2	-	HMDB0061097	-	1.38145	-1.76264	0.0256	0.162467	0.25753	0.264682	0.189741	0.244633	0.166276	0.242711	0.0996226	0.0361821	0.153304	0.0928951	0.00425432
2(3H)-Benzothiazolethione	neg	C7H5NS2	C14437	HMDB0030524	149-30-4	1.73782	2.42407	0.0383	0.0728807	0.0228467	0.0307592	0.0510257	0.0508875	0.0169592	0.0655866	0.179242	0.0796162	0.0770514	0.0605899	0.193544
2,3,23-Triacetylsericic acid	neg	C36H54O9	-	HMDB0034503	58096-15-4	1.86993	1.52938	0.0269	0.0293578	0.0424031	0.0436705	0.0344146	0.0338398	0.0599432	0.0997334	0.116787	0.0504348	0.045558	0.0657555	0.0746711
2,3-Butanediol glucoside	neg	C10H20O7	-	HMDB0040822	146763-54-4	2.00557	1.7373	0.0148	0.0326768	0.0291033	0.0284649	0.0212478	0.0247175	0.0224758	0.039861	0.0385147	0.0706693	0.0379292	0.0528218	0.0811721
2,4,14-Eicosatrienoic acid isobutylamide	neg	C24H43NO	-	HMDB0032032	151391-70-7	1.82344	2.24122	0.0274	0.123411	0.126208	0.168315	0.179417	0.187716	0.172186	0.31543	0.185255	0.437131	0.739905	0.386119	0.311286
2,6-Diisopropylnaphthalene	neg	C16H20	-	HMDB0059902	24157-81-1	1.57003	-3.33059	0.0442	0.099253	0.0124927	0.0431499	0.06476	0.014284	0.0862463	0.0199822	0.0171537	0.0041022	0.014533	0.0243108	0.0028869
2,8-Di-O-methylellagic acid	neg	C16H10O8	-	HMDB0041396	57499-59-9	1.87976	1.58649	0.00617	0.106221	0.184573	0.126073	0.0649744	0.150442	0.094305	0.169225	0.231215	0.259472	0.202156	0.182942	0.33746
2-(2,4-dihydroxy-5-methoxyphenyl)-3-(3,7-dimethylocta-2,6-dien-1-yl)-5,7-dihydroxy-6-(3-methylbut-2-en-1-yl)-3,4-dihydro-2H-1-benzopyran-4-one	neg	C31H38O7	-	HMDB0129835	-	1.92115	1.57827	0.0167	0.107873	0.0854913	0.0792788	0.080731	0.0778385	0.0610955	0.242202	0.15553	0.168224	0.104585	0.0987106	0.164341
2-(4-Methyl-5-thiazolyl)ethyl hexanoate	neg	C12H19NO2S	-	HMDB0032421	94159-32-7	1.75188	1.53879	0.0162	0.0399214	0.0206201	0.0240429	0.0270587	0.0213492	0.01379	0.034308	0.0559273	0.0389723	0.0297841	0.0455803	0.0693587
2-(4-benzoyl-3,5-dihydroxyphenoxy)-6-(hydroxymethyl)oxane-3,4,5-triol	neg	C19H20O9	-	HMDB0137957	-	1.70008	1.12899	0.0307	0.038686	0.0637297	0.0671276	0.0581076	0.109498	0.0459184	0.0944826	0.13577	0.10483	0.0607597	0.0886637	0.120946
2-(hydroxymethyl)-2-(4-methylpent-3-en-1-yl)-2H-chromen-8-ol	neg	C16H20O3	-	HMDB0134719	-	1.91602	-1.9849	0.00783	0.324572	0.628679	0.533914	0.304451	0.364321	0.34089	0.336352	0.092725	0.242713	0.240839	0.101533	0.102356
2-Bromoacetaldehyde	neg	C2H3BrO	C14870	HMDB0060344	-	1.86753	2.73536	0.0322	0.113156	0.040444	0.044567	0.0794403	0.114373	0.0334428	0.118445	0.332513	0.162731	0.158109	0.11669	0.401231
2-Heptadecanone	neg	C17H34O	-	HMDB0031040	2922-51-2	1.46632	-1.54349	0.0483	0.93522	0.584369	0.841385	1.30016	0.829141	1.80801	0.868329	0.261695	0.725903	0.778057	0.527305	0.207141
2-Octanone	neg	C8H16O	-	HMDB0031294	111-13-7	1.9692	1.58225	0.00552	0.0117503	0.0133764	0.0132584	0.015083	0.0294878	0.0278659	0.0207948	0.0321178	0.0414036	0.033507	0.0386901	0.0439835
2-Pentadecanone	pos	C15H30O	-	HMDB0031081	2345-28-0	1.57915	1.07072	0.0166	0.0774415	0.0817212	0.0838414	0.0886553	0.0781425	0.0563033	0.159655	0.0869723	0.0978746	0.154308	0.110246	0.110438
3,4,5-trihydroxy-6-[2-hydroxy-5-(3,5,6-trihydroxy-4-oxo-7-{[3,4,5-trihydroxy-6-(hydroxymethyl)oxan-2-yl]oxy}-4H-chromen-2-yl)phenoxy]oxane-2-carboxylic acid	neg	C27H28O19	-	HMDB0129436	-	1.9542	1.00144	0.00224	0.146427	0.162538	0.178836	0.132616	0.232042	0.190316	0.19346	0.242643	0.281627	0.3011	0.264183	0.282063
3,4-dihydroxy-2-(4-hydroxy-3,7-dimethylocta-2,6-dien-1-yl)benzoic acid	neg	C17H22O5	-	HMDB0134974	-	2.04324	1.83749	0.00558	0.0506097	0.0286162	0.0271474	0.0570314	0.0557241	0.0624826	0.0614794	0.11683	0.079039	0.0871925	0.144046	0.104632
3-(3-hydroxy-4-methoxyphenyl)propanoic acid	neg	C10H12O4	-	HMDB0131138	-	1.64659	-2.41463	0.0431	0.0507816	0.0473843	0.0597114	0.0406983	0.0139557	0.00819378	0.010669	0.0141195	0.0157302	0.0129767	0.0120524	0.0173715
3-(4-hydroxyphenyl)-1-[2,4,6-trihydroxy-3-(3-methylbut-2-en-1-yl)phenyl]propan-1-one	neg	C20H22O5	-	HMDB0124916	-	1.90727	1.79282	0.0099	0.0580248	0.0321388	0.0258101	0.0293094	0.0840614	0.112771	0.0733779	0.106475	0.112887	0.126558	0.168368	0.120072
3-Demethylubiquinone-9	neg	C53H80O4	C03226	HMDB0060370	-	1.59503	-2.1578	0.0222	0.432181	0.511204	0.652706	0.545093	0.570787	0.628829	0.703912	0.176201	0.0605089	0.260387	0.178042	0.0137205
3-Epinobilin	pos	C20H26O5	-	HMDB0036690	-	1.78491	-1.22026	0.0482	0.543017	0.521389	0.816459	0.513755	0.293867	0.344232	0.249139	0.251669	0.267723	0.279919	0.333448	0.467177
3-Hydroxy-cis-5-tetradecenoylcarnitine	neg	C21H39NO5	-	HMDB0013330	-	1.76237	-2.36199	0.0369	0.195518	0.215042	0.122603	0.252172	0.109146	0.33449	0.178806	0.0240907	0.00764163	0.224833	0.0257949	0.0104808
3-Hydroxymugineic acid	neg	C12H20N2O9	-	HMDB0033927	74235-23-7	2.01209	2.37928	0.0169	0.0275556	0.0240529	0.0309652	0.0264388	0.0556623	0.0532373	0.0580663	0.113098	0.153192	0.0787981	0.0438216	0.124833
3-Hydroxytetradecanedioic acid	neg	C14H26O5	-	HMDB0000394	73179-89-2	1.9571	1.46342	0.00363	0.030001	0.0766421	0.0471805	0.0400223	0.0478779	0.0411405	0.109448	0.0761396	0.0824262	0.0567999	0.102008	0.0851824
3-Mercaptopyruvic acid	pos	C3H4O3S	C00957	HMDB0001368	2464-23-5	2.02247	-1.76833	0.0124	0.0358818	0.0212626	0.0241413	0.0262253	0.0154077	0.0148393	0.0106969	0.00899977	0.0111226	0.00824543	0.0116983	0.0164925
3-Methyl-5-pentyl-2-furanpentanoic acid	neg	C15H24O3	-	HMDB0112086	157686-84-5	1.90041	-2.697	0.00541	0.308532	0.425548	0.270191	0.343918	0.297011	0.377779	0.264156	0.0141253	0.0593453	0.283489	0.0153399	0.0412996
3-O-Galloyl-1,4-galactarolactone	pos	C13H12O11	-	HMDB0037201	-	2.10797	1.04124	0.00566	0.0143434	0.0198189	0.0160067	0.0168571	0.0177612	0.0195456	0.0308641	0.0214228	0.0326301	0.0198144	0.0287079	0.0256992
3-O-Sulfogalactosylceramide (d18:1/18:0)	neg	C42H81NO11S	C06125	HMDB0012314	244215-65-4	1.94319	-2.43765	0.00616	0.367361	0.413214	0.288141	0.512555	0.524299	0.369155	0.32088	0.0487055	0.0755187	0.366513	0.0515697	0.0578535
3-Sulfinoalanine	neg	C3H7NO4S	C00606	HMDB0000996	1115-65-7	1.70343	2.41305	0.0459	0.242894	0.0807543	0.0971102	0.166966	0.176757	0.0560961	0.214235	0.621823	0.254242	0.258244	0.188109	0.64626
3-[(2-Mercapto-1-methylpropyl)thio]-2-butanol	neg	C8H18OS2	-	HMDB0037295	54957-02-7	2.13254	1.74816	0.00823	0.336738	0.260705	0.285223	0.260899	0.333382	0.257497	0.345036	0.737189	0.675504	0.408353	0.58434	0.773256
3-[3,4-dihydroxy-2-(4-hydroxy-3,7-dimethylocta-2,6-dien-1-yl)phenyl]propanoic acid	neg	C19H26O5	-	HMDB0134962	-	1.45476	1.45936	0.0193	0.147134	0.263448	0.346452	0.111019	0.232539	0.0953263	0.193958	0.307641	0.370289	0.403523	0.496496	0.389232
3-hydroxynonanoyl carnitine	neg	C16H31NO5	-	HMDB0061635	-	1.97192	1.53785	0.0249	0.0484605	0.0619457	0.0656799	0.0655258	0.0677411	0.0568275	0.191254	0.0995324	0.0945905	0.0738014	0.0999561	0.123986
3-oxo-10(R)-hydroxy-octadeca-6E,8E,12Z-trienoate	neg	C5H6BNO2	-	HMDB0062357	-	1.58318	-2.02117	0.0408	0.0978823	0.140591	0.155361	0.170578	0.26285	0.16928	0.221758	0.0463089	0.0193616	0.088747	0.0553469	0.00760063
3alpha-O-trans-Feruloyl-2alpha-hydroxy-12-ursen-28-oic acid	neg	C40H56O7	-	HMDB0038021	351333-71-6	2.02093	1.90219	0.00608	0.0330936	0.0270841	0.0248966	0.0250585	0.0227094	0.0160747	0.0808645	0.060938	0.0443233	0.0400309	0.0378683	0.0580092
3beta-Hydroxy-5-cholestenal	neg	C27H44O2	-	HMDB0060131	-	1.62998	-1.37773	0.0384	0.288185	0.632687	0.349643	0.253636	0.334125	0.367673	0.325638	0.157836	0.261419	0.249867	0.0954098	0.183065
4';-Hydroxyflurbiprofen	neg	C15H13FO3	-	HMDB0060917	-	2.02236	1.79921	0.0134	0.556638	0.321774	0.381513	0.529544	0.562386	0.451188	0.573415	1.1664	1.31741	0.754391	0.680948	1.32116
4';-hydroxypropanolol	neg	C16H21NO3	-	HMDB0060989	-	2.04224	-2.03003	0.004	0.429236	0.746247	0.54239	0.409157	0.390456	0.40657	0.375487	0.135189	0.204251	0.328385	0.118129	0.12241
4-Bromo-3,5-cyclohexadiene-1,2-dione	neg	C6H3BrO2	C14846	HMDB0062395	-	2.04835	2.09011	0.00177	0.0433805	0.0191916	0.0246793	0.0323476	0.0877642	0.0374688	0.0933299	0.0880457	0.0962223	0.0944222	0.0711336	0.128216
4-Dodecylbenzenesulfonic Acid	neg	C18H30O3S	-	HMDB0059915	121-65-3	1.7284	1.38281	0.0227	5.19297	5.53465	4.95444	3.65663	4.08526	2.62702	5.97459	11.9141	6.28571	6.22972	5.81477	9.41889
4-[(4E)-3-hydroxydec-4-en-1-yl]-2-methoxyphenol	neg	C17H26O3	-	HMDB0137260	-	1.97362	2.28988	0.0175	0.0625383	0.0768272	0.0727739	0.058571	0.0657923	0.0446026	0.227469	0.229726	0.105161	0.0914987	0.0978669	0.212711
4-hydroxy ketorolac	neg	C15H13NO4	-	HMDB0060647	-	1.84303	2.28134	0.0335	0.0148727	0.0134574	0.0155777	0.0119535	0.0197543	0.0216808	0.0211648	0.0627487	0.0568599	0.0304041	0.0156045	0.0585872
4-{1-hydroxy-3-[4-hydroxy-2-methoxy-3-(3-methylbut-2-en-1-yl)phenyl]propyl}benzene-1,2-diol	neg	C21H26O5	-	HMDB0124818	-	1.74824	1.62274	0.0227	0.0397755	0.048571	0.0500924	0.0481155	0.0401473	0.0436432	0.0365754	0.0969486	0.0752351	0.0772151	0.129115	0.106909
4R-Hydroxy solifenacin	neg	C23H26N2O3	-	HMDB0061127	-	1.68694	1.30483	0.0443	0.0564624	0.0361108	0.0600027	0.0507241	0.11679	0.0541978	0.107921	0.0932251	0.119584	0.0484432	0.160483	0.105639
5';-Carboxy-gamma-chromanol	neg	C18H26O4	-	HMDB0012799	1221262-11-8	1.58535	-2.12395	0.00774	0.21123	0.275933	0.31858	0.24361	0.317011	0.324534	0.290493	0.0950029	0.0505331	0.158806	0.110064	0.00977432
5';-Hydroxymethyl meloxicam	neg	C14H13N3O5S2	-	HMDB0060780	130262-92-9	1.78737	2.94548	0.0439	0.113915	0.0739006	0.0659681	0.137532	0.357408	0.566531	0.497206	0.161042	1.47714	0.480672	0.964807	0.761058
5,12-dihydroxy-6,8,10,14-eicosatetraenoic acid	neg	C20H32O4	-	HMDB0062409	-	1.95951	1.2752	0.0232	0.285241	0.282039	0.3014	0.30264	0.283314	0.319759	0.754179	0.509252	0.526152	0.356609	0.326872	0.502715
5,7-Megastigmadien-9-ol glucoside	neg	C19H32O6	-	HMDB0041044	146610-77-7	1.55587	1.19475	0.0216	0.145537	0.142359	0.15878	0.0954588	0.142801	0.0626133	0.156721	0.279767	0.177212	0.156313	0.173955	0.269491
5,8-Epoxy-5,8-dihydro-10';-apo-b,y-carotene-3,10';-diol	neg	C27H38O3	-	HMDB0039020	53905-15-0	1.63947	-2.55643	0.00313	0.804705	1.37198	1.49002	1.08541	1.00643	0.829325	0.995904	0.397253	0.123063	0.484292	0.316286	0.0197828
5-Chloro-2-(3,5-di-tert-butyl-2-hydroxyphenyl)-2H-benzotriazole	neg	C20H24ClN3O	-	HMDB0041339	3864-99-1	1.88596	-1.56663	0.0214	0.117372	0.0861279	0.133225	0.0972717	0.0644962	0.0541387	0.0928908	0.0468578	0.0275012	0.0556343	0.0358309	0.0340816
5-Hydroxydantrolene	neg	C14H10N4O6	-	HMDB0060776	-	2.0747	1.08334	0.00118	0.130475	0.148423	0.15888	0.133642	0.23002	0.157592	0.194023	0.22928	0.2751	0.255639	0.263582	0.270366
5a-Cholesta-8,24-dien-3-one	pos	C27H42O	-	HMDB0001093	-	1.52309	-1.2091	0.0414	0.201738	0.143389	0.175388	0.183191	0.163244	0.0554094	0.108037	0.0880849	0.0788408	0.139508	0.0490687	0.101382
6-Methyltetrahydropterin	neg	C7H11N5O	-	HMDB0002249	942-41-6	1.71536	1.27694	0.0253	0.0904232	0.121383	0.125936	0.101225	0.105044	0.067402	0.171018	0.256858	0.137057	0.124528	0.122615	0.214031
7-[(1,2,6-trihydroxy-2,5,5,8a-tetramethyl-decahydronaphthalen-1-yl)methoxy]-2H-chromen-2-one	neg	C24H32O6	-	HMDB0134786	-	1.86798	1.09747	0.0071	0.100188	0.158572	0.134384	0.149984	0.104018	0.131435	0.176627	0.161719	0.216693	0.175278	0.20462	0.280018
7-hydroxygranisetron	neg	C18H24N4O2	-	HMDB0061062	-	2.01458	1.62871	0.00535	0.388838	0.485181	0.548728	0.502785	0.833538	0.427423	1.28244	1.13588	0.873675	0.739282	0.750704	1.38558
7L874P1M1O	neg	-	-	-	-	1.678	-2.66466	0.0159	4.37501	6.29078	6.58644	7.11525	8.58648	9.89599	8.70412	1.07868	0.359122	3.31238	1.02189	0.0692553
7alpha-Hydroxy-3-oxo-5beta-cholan-24-oic acid	neg	C24H38O4	-	HMDB0000503	4185-00-6	2.14075	2.95053	0.00583	0.0589431	0.077753	0.0616188	0.0401126	0.0720161	0.136936	0.258758	0.241978	0.257208	0.0738204	0.276439	0.371717
9';-Carboxy-gamma-chromanol	neg	C23H36O4	-	HMDB0012868	1215088-64-4	2.05602	-2.79654	0.00126	0.447925	0.526604	0.523273	0.69749	0.709427	0.45603	0.34671	0.0578781	0.109777	0.430382	0.0573167	0.0793434
Abiraterone sulfate	neg	C24H31NO4S	-	HMDB0060584	-	1.9084	1.6812	0.0126	0.112428	0.0655538	0.0789024	0.086372	0.128267	0.186775	0.108943	0.265479	0.232591	0.222187	0.306129	0.166241
Acidissiminol epoxide	pos	C25H31NO4	-	HMDB0040793	139165-01-8	1.81361	2.0624	0.00375	0.015041	0.0158362	0.0119893	0.011331	0.0118836	0.00468295	0.0305709	0.039408	0.0272704	0.02524	0.0144545	0.0263553
Acifluorfen	neg	C14H7ClF3NO5	-	HMDB0037112	50594-66-6	2.15582	1.84836	0.00232	0.0539886	0.0651271	0.0702599	0.0531271	0.118149	0.0787137	0.10092	0.173886	0.171495	0.123019	0.148968	0.211333
Alkaloid AQC2	neg	C19H22N2O3	-	HMDB0038595	139955-86-5	1.81488	1.43041	0.0206	0.0563362	0.0594376	0.0537036	0.0572893	0.0341486	0.0582092	0.0566455	0.0957763	0.0936691	0.0705927	0.106478	0.146797
All-trans-heptaprenyl diphosphate	neg	C35H60O7P2	C04216	HMDB0012187	-	1.7311	1.40794	0.0234	1.10575	1.14293	1.06717	0.770204	0.855124	0.553052	1.25616	2.55105	1.33154	1.30117	1.25411	2.0297
Allocholic acid	neg	C24H40O5	C17737	HMDB0000505	2464-18-8	1.60151	-1.94484	0.0434	0.1667	0.339262	0.220026	0.317804	0.402455	0.415871	0.326063	0.0157558	0.128006	0.316755	0.0305455	0.0292009
Almitrine	neg	C26H29F2N7	-	HMDB0015499	27469-53-0	1.80483	1.67931	0.0129	0.0527251	0.0266343	0.0240223	0.0242792	0.0219298	0.0359647	0.0876366	0.050443	0.0613824	0.0605221	0.076445	0.0301648
Almotriptan	neg	C17H25N3O2S	-	HMDB0015054	181183-52-8;154323-57-6	2.04887	1.73827	0.0208	0.0167306	0.0219238	0.0190682	0.0162504	0.0176032	0.0142973	0.030179	0.059658	0.0287691	0.0224875	0.0305494	0.0425879
Alpha-Chaconine	neg	C45H73NO14	C10796	HMDB0039353	20562-03-2	1.79867	1.91548	0.0398	0.0918249	0.11916	0.0351475	0.0759957	0.130824	0.170339	0.129349	0.155306	0.198212	0.148293	0.374599	0.349401
Alpha-Spinasterol 3-glucoside	neg	C35H58O6	-	HMDB0033775	1745-36-4	2.00145	2.02278	0.00834	0.00489242	0.0116592	0.00652494	0.00575654	0.00587327	0.0056875	0.0135501	0.0252183	0.00946819	0.0146655	0.014155	0.0146725
Alpha-Tocopherol succinate	pos	C33H54O5	-	HMDB0033685	4345-03-03	1.82359	-1.23643	0.00266	11.5549	9.55723	12.6112	11.5527	9.93714	11.4275	10.5668	6.71254	6.76523	3.89486	5.95151	6.47493
Antibiotic X 14889D	neg	C33H58O7	-	HMDB0033334	97671-94-8	1.49961	1.47446	0.0284	0.00949737	0.00802152	0.0109824	0.00689457	0.00772462	0.00495592	0.00722569	0.0114363	0.0211239	0.0203517	0.0138197	0.0134547
Apomorphine	neg	C17H17NO2	-	HMDB0014852	58-00-4;41372-20-7	2.2456	2.25825	0.00378	0.0680096	0.0481379	0.0464134	0.0474048	0.0415643	0.0853555	0.103011	0.13858	0.172656	0.0873219	0.205312	0.134787
Arginyl-Phenylalanine	neg	C15H23N5O3	-	HMDB0028716	-	1.63995	-1.95395	0.0298	0.104707	0.172634	0.15796	0.142306	0.217181	0.155271	0.19032	0.0465365	0.0163068	0.121067	0.0470792	0.00889661
Asparagoside F	neg	C50H82O22	-	HMDB0029321	60267-26-7	1.9985	1.14934	0.00569	0.0139276	0.0129711	0.0166728	0.0127308	0.0273674	0.017562	0.0224736	0.0258828	0.0303389	0.0237252	0.0257791	0.0331271
Aspartyl-Glutamine	neg	C9H15N3O6	-	HMDB0028751	13433-13-1	2.05225	2.65645	0.0167	0.0657309	0.0568229	0.0679893	0.0632726	0.124779	0.103708	0.133325	0.310303	0.348802	0.182616	0.101559	0.339504
Azimsulfuron	neg	C13H16N10O5S	C18438	HMDB0033145	120162-55-2	1.91376	1.07055	0.00821	0.0471079	0.0265927	0.03538	0.0403193	0.0461291	0.0307501	0.049489	0.0747191	0.0565941	0.0414467	0.0579602	0.0690586
Beta-1,4-D-Mannosylchitobiosyldiphosphodolichol	neg	C47H82N2O22P2	C05860	HMDB0011673	-	1.83216	2.19722	0.0235	0.0203841	0.0107813	0.019914	0.0240403	0.159969	0.0884043	0.146278	0.0857659	0.155068	0.166187	0.0950523	0.140103
Beta-Santalyl acetate	neg	C17H26O2	-	HMDB0038024	77-43-0	1.30326	1.21981	0.0322	0.299553	0.227225	0.277718	0.315676	0.206435	0.113202	0.202351	0.355316	0.566311	0.486503	0.350075	0.400478
Betavulgaroside IV	neg	C41H62O15	-	HMDB0031025	168010-06-8	1.95392	1.26915	0.00811	0.0843978	0.0632098	0.082559	0.0511651	0.0674494	0.0783986	0.135561	0.125059	0.11041	0.0694244	0.117608	0.156594
Bis(methylsulfonylmethyl) disulfide	neg	C4H10O4S4	-	HMDB0041188	74963-70-5	1.96535	1.25805	0.0129	0.0974239	0.0907928	0.108044	0.0869154	0.235303	0.141731	0.177333	0.194704	0.225559	0.202087	0.221684	0.244723
Bisnorbadioquinone A	neg	C34H18O14	-	HMDB0033267	90295-70-8	1.67392	1.76914	0.0242	0.088102	0.037713	0.0677028	0.0550469	0.0567211	0.067634	0.0571956	0.175238	0.126255	0.177063	0.152309	0.0760307
Bopindolol	neg	C23H28N2O3	-	HMDB0015696	62658-63-3;69010-88-4	1.82912	-1.37282	0.0427	0.0567551	0.115288	0.0666486	0.0535244	0.0393326	0.0712089	0.0432661	0.0359858	0.0421572	0.0443632	0.0315853	0.0334773
Bromobenzene-2,3-dihydrodiol	neg	C6H7BrO2	C14842	HMDB0060445	-	1.6792	2.40363	0.0491	2.97813	0.900163	1.1126	2.0776	2.08525	0.656014	2.60939	7.45903	3.0095	3.00114	2.16536	7.75219
CDP-DG(18:0/18:0)	neg	C48H89N3O15P2	-	HMDB0006978	-	2.14351	3.9836	0.0146	0.0624677	0.0278678	0.0316633	0.0489174	0.173865	0.0359444	0.190941	0.511599	0.236626	0.235546	0.167095	0.572843
CDP-DG(18:2(9Z,11Z)/i-22:0)	neg	C52H93N3O15P2	-	HMDB0116062	-	2.01016	1.93876	0.00786	0.100865	0.107534	0.129732	0.0982921	0.436913	0.299564	0.35944	0.403373	0.472489	0.387028	0.430944	0.521025
CDP-DG(a-13:0/18:2(9Z,11Z))	neg	C43H75N3O15P2	-	HMDB0116045	-	1.72353	1.48231	0.0338	0.119181	0.0500095	0.0435644	0.0757754	0.103065	0.111146	0.0781358	0.124355	0.168177	0.138356	0.25115	0.156821
CDP-DG(i-15:0/i-12:0)	neg	C39H71N3O15P2	-	HMDB0116211	-	2.25957	1.76708	8.36e-05	0.078808	0.0480268	0.0418314	0.0691601	0.06965	0.0691921	0.123355	0.137732	0.10317	0.112713	0.137114	0.157043
CDP-DG(i-24:0/i-12:0)	neg	C48H89N3O15P2	-	HMDB0116354	-	1.57514	-2.02793	0.0199	0.0532068	0.0687947	0.0870925	0.0694698	0.121678	0.0690468	0.086651	0.0235348	0.0107248	0.0474317	0.0344789	0.00340275
CE(16:2)	neg	C43H72O2	-	HMDB0060058	-	1.70136	-2.2394	0.0448	0.11951	0.108772	0.145002	0.0948648	0.0333093	0.0252733	0.0298213	0.0330765	0.0390836	0.0327384	0.036327	0.0414003
CE(3M5)	pos	C40H64O3	-	HMDB0112213	-	1.76791	-1.40764	0.0396	0.382527	0.147682	0.218099	0.352566	0.216406	0.180248	0.1238	0.175416	0.102234	0.218067	0.103121	0.123618
CL(16:0/18:1(9Z)/16:0/18:1(9Z))	neg	C77H146O17P2	-	HMDB0056637	-	1.79574	-1.77541	0.00942	0.214195	0.422245	0.358057	0.300464	0.30111	0.475582	0.308582	0.110502	0.15102	0.267549	0.102197	0.068665
CL(16:1(9Z)/16:1(9Z)/16:1(9Z)/16:1(9Z))	neg	C73H134O17P2	-	HMDB0057478	-	1.8269	-2.01259	0.0231	0.124202	0.154813	0.129603	0.149077	0.164061	0.0878611	0.150226	0.0186359	0.0283848	0.113899	0.0114557	0.0353969
CL(16:1(9Z)/18:1(9Z)/22:6(4Z,7Z,10Z,13Z,16Z,19Z)/16:1(9Z))	neg	C81H140O17P2	-	HMDB0057649	-	1.76847	-1.99115	0.0168	1.2484	3.30901	2.52094	1.33518	1.74249	2.19249	1.68671	0.389007	1.40148	0.995475	0.476905	0.558378
CL(20:4(5Z,8Z,11Z,14Z)/16:1(9Z)/22:5(4Z,7Z,10Z,13Z,16Z)/22:5(4Z,7Z,10Z,13Z,16Z))	neg	C89H144O17P2	-	HMDB0059013	-	1.41652	1.47399	0.0347	0.0992105	0.0982994	0.264834	0.239144	0.143486	0.0534525	0.220441	0.325106	0.318464	0.136175	0.247464	0.385548
CL(22:5(4Z,7Z,10Z,13Z,16Z)/18:0/22:5(7Z,10Z,13Z,16Z,19Z)/16:0)	neg	C87H150O17P2	-	HMDB0059218	-	2.08424	-3.52928	6.3e-05	0.763431	0.757647	0.825895	0.972686	0.824988	0.607064	0.485601	0.115847	0.0550355	0.295674	0.148745	0.035088
CL(8:0/8:0/10:0/11:0)	neg	C46H88O17P2	-	HMDB0116833	-	1.7509	1.27694	0.0404	0.0290342	0.0365147	0.027524	0.0441555	0.0551842	0.0638354	0.110425	0.0891037	0.0541309	0.0497745	0.048647	0.0779695
CL(8:0/8:0/17:0/18:2(9Z,11Z))	pos	C60H112O17P2	-	HMDB0117222	-	1.60898	-1.75651	0.0276	0.135841	0.331422	0.233418	0.107041	0.187291	0.295781	0.109316	0.0862397	0.128277	0.0652062	0.108007	0.136168
CL(i-12:0/a-25:0/i-22:0/18:2(9Z,11Z))[rac]	neg	C86H164O17P2	-	HMDB0089814	-	1.60772	-1.60978	0.0399	0.148719	0.156114	0.230341	0.112879	0.214976	0.056827	0.0747165	0.0662158	0.0550246	0.0570582	0.0803845	0.145508
CL(i-13:0/18:2(9Z,11Z)/i-22:0/i-24:0)	neg	C86H164O17P2	-	HMDB0083877	-	1.94543	-4.20315	0.0413	0.333522	0.0637497	0.228833	0.216132	0.0593127	0.0534617	0.0376915	0.0300706	0.0159607	0.0138314	0.0630081	0.0131663
Cabergoline	neg	C26H37N5O2	C08187	HMDB0014393	81409-90-7	2.0401	1.20883	0.00596	0.0624104	0.0586723	0.0474303	0.0462298	0.0416057	0.0593781	0.0767525	0.0821394	0.0748993	0.0647665	0.100327	0.116552
Campesteryl alpha-linolenate	neg	C46H76O2	-	HMDB0036286	94365-87-4	1.75322	1.55834	0.0105	0.0447044	0.0181465	0.0447971	0.0171734	0.0271681	0.0290346	0.0592769	0.0699551	0.0637559	0.0435934	0.0729672	0.030975
Candoxatril	neg	C29H41NO7	-	HMDB0014754	123122-55-4;118785-03-8	1.63061	1.11392	0.0302	0.534583	0.333005	0.278054	0.720159	0.522673	0.291683	0.559753	0.676076	0.681774	0.673442	1.04149	0.577761
Cappariloside A	neg	C16H18N2O6	-	HMDB0034937	229483-41-4	2.00544	2.87288	0.0295	0.0935275	0.0887704	0.105498	0.0934421	0.197837	0.190473	0.202464	0.526929	0.715115	0.259301	0.164958	0.59798
Capsicoside C	neg	C52H88O25	-	HMDB0040665	160219-66-9	2.02164	1.68569	0.00806	0.0383729	0.0386364	0.0457253	0.0371997	0.127369	0.0854904	0.104231	0.116442	0.136603	0.116182	0.12199	0.14297
Cer(d18:1/23:0)	neg	C41H81NO3	-	HMDB0000950	67605-84-9	1.28364	1.73962	0.0175	0.211067	0.233436	0.163152	0.391233	0.0688396	0.0328117	0.331887	0.365264	0.284946	0.495072	0.277384	0.47356
Cervonyl carnitine	pos	C29H45NO4	-	HMDB0006510	-	2.05887	-1.0649	0.000329	2.24424	1.82091	2.49796	2.06548	1.91235	1.97757	1.54077	1.35514	1.41269	0.989748	1.22502	1.60556
Chlorobenzene	neg	C6H5Cl	C06990	HMDB0041855	108-90-7	1.6913	2.30631	0.0436	0.183257	0.0612818	0.0771888	0.127021	0.135562	0.0438643	0.168205	0.443416	0.191301	0.191641	0.137097	0.46864
Corchorusoside B	neg	C35H54O13	-	HMDB0032821	210637-16-4	1.71288	1.03407	0.0148	0.0709246	0.0898181	0.0613718	0.0729468	0.043076	0.0876374	0.153638	0.0862083	0.114415	0.0908298	0.10594	0.096515
Cucurbitacin C	neg	C32H48O8	C08795	HMDB0034706	5988-76-1	2.1437	1.65294	0.00278	0.081565	0.107625	0.10799	0.0950463	0.137278	0.121932	0.139869	0.258509	0.248693	0.255871	0.20402	0.166365
Cyperotundone	neg	C16H24	C17501	HMDB0036578	3466-15-7	1.7671	1.48069	0.0377	0.262202	0.191465	0.199549	0.208134	0.222328	0.133755	0.265983	0.531306	0.308744	0.237314	0.296202	0.579578
Cysteinyl-Serine	neg	C6H12N2O4S	-	HMDB0028784	-	2.09685	1.37538	0.00398	0.0576279	0.0471567	0.0510345	0.0521908	0.0704216	0.0402253	0.0762469	0.113603	0.0874714	0.062387	0.102751	0.114104
DG(11D5/13D5/0:0)	neg	C49H84O7	-	HMDB0116382	-	1.75261	-2.91709	0.00199	1.10593	0.790771	1.48904	0.974303	0.948196	0.617303	0.819588	0.26433	0.163828	0.236527	0.308841	0.0226298
DG(11M5/11D3/0:0)	neg	C44H74O7	-	HMDB0116396	-	1.98232	-2.90842	0.00492	0.539346	0.675399	0.392393	0.503187	0.364554	0.42616	0.330368	0.0258249	0.0328009	0.433706	0.0458399	0.0235458
DG(12:0/0:0/i-16:0)	pos	C31H60O5	-	HMDB0093074	-	2.01507	-1.21121	0.000108	0.443685	0.335852	0.407293	0.398272	0.338582	0.387163	0.262754	0.28593	0.247734	0.164676	0.240637	0.212394
DG(14:1n5/0:0/18:2n6)	pos	C36H64O5	-	HMDB0056142	-	1.85204	-1.03667	0.000506	2.52093	2.4075	2.83094	2.63941	2.28149	2.43345	1.84737	1.89792	1.70765	1.00854	1.79586	1.66975
DG(15:0/0:0/20:3n6)	pos	C38H68O5	-	HMDB0055998	-	1.77017	-1.00689	0.00565	0.408783	0.344241	0.433056	0.390293	0.342836	0.397591	0.388331	0.253	0.256591	0.162083	0.232043	0.248175
DG(20:2n6/0:0/22:4n6)	neg	C45H76O5	-	HMDB0056313	-	1.84116	-2.63136	0.0195	0.146473	0.214626	0.0926869	0.122178	0.0832619	0.189775	0.117026	0.0040247	0.00826688	0.139142	0.0176361	0.00601635
DG(22:2n6/0:0/22:6n3)	neg	C47H76O5	-	HMDB0056350	-	2.00115	-3.0816	0.00213	0.629123	0.532719	0.451212	0.564064	0.501209	0.286383	0.34404	0.0148651	0.0512741	0.365013	0.0371379	0.0375117
DG(8:0/0:0/i-13:0)	neg	C24H46O5	-	HMDB0092910	-	1.79605	-2.16605	0.0381	0.348775	0.312249	0.276143	0.359125	0.153311	0.350279	0.247159	0.0435161	0.0147615	0.377778	0.0483796	0.0162685
DG(9D5/13D5/0:0)	neg	C47H80O7	-	HMDB0116435	-	1.69539	-2.84677	0.00121	1.05087	0.631436	0.80332	0.648428	0.612797	0.581267	0.575794	0.223925	0.0651392	0.308004	0.181141	0.0106071
DG(9M5/9D5/0:0)	neg	C42H70O7	-	HMDB0116447	-	2.0809	-3.59195	0.000485	0.287669	0.289474	0.236759	0.254861	0.208614	0.161611	0.150007	0.00889073	0.0154226	0.140174	0.010276	0.0106162
DG(i-17:0/0:0/8:0)	pos	C28H54O5	-	HMDB0093709	-	1.99113	-1.00438	0.000846	0.327269	0.265322	0.376192	0.319997	0.282611	0.312644	0.274197	0.215226	0.200224	0.154218	0.195775	0.214156
Dehydrocarpaine I	neg	C28H48N2O4	-	HMDB0030271	72362-02-8	1.80682	1.11983	0.0131	0.0468963	0.0753087	0.0631778	0.0807158	0.0624029	0.0601495	0.144979	0.104341	0.0830554	0.0879354	0.0776146	0.114075
Demecarium	pos	C32H52N4O4	-	HMDB0015079	56-94-0;NOCAS_46965	2.04822	-1.04533	0.000337	0.749328	0.585483	0.8017	0.656956	0.64592	0.634886	0.485874	0.438313	0.471198	0.325142	0.414322	0.53187
Demissine	neg	C50H83NO20	C10803	HMDB0034205	6077-69-6	2.14794	4.09771	0.0159	0.091639	0.0380054	0.0369361	0.0670998	0.233887	0.0475455	0.260523	0.711997	0.326578	0.326154	0.246878	0.841019
Deoxycholic acid	neg	C24H40O4	C04483	HMDB0000626	83-44-3	1.98581	2.43246	0.0171	0.0290903	0.0727508	0.0314197	0.0249093	0.109373	0.131994	0.116364	0.282269	0.185189	0.0751055	0.253289	0.159036
Di-2-propenyl heptasulfide	neg	C6H10S7	-	HMDB0039458	139693-24-6	1.95066	1.40735	0.0129	0.0191735	0.020997	0.0241886	0.0197595	0.0577163	0.0380381	0.0471542	0.0456318	0.0629523	0.0448714	0.0517159	0.0659394
Di-2-propenyl tetrasulfide	neg	C6H10S4	-	HMDB0033202	2444-49-7	1.6759	2.39338	0.0494	2.042	0.620208	0.770337	1.41798	1.42156	0.449323	1.75546	5.10667	2.06802	2.05431	1.48491	5.26903
Dichloromaleimide	neg	C4HCl2NO2	-	HMDB0031151	1193-54-0	1.99546	1.06518	0.0047	0.0378822	0.0380953	0.0458066	0.0369234	0.0706288	0.0462591	0.0579423	0.0642125	0.0826856	0.0657242	0.0692993	0.0846004
Diethanolamine	neg	C4H11NO2	C06772	HMDB0004437	111-42-2	1.77864	1.79812	0.0281	0.0555841	0.0322056	0.036683	0.0404737	0.0379889	0.0230562	0.0814758	0.112337	0.0547228	0.046984	0.0508735	0.122124
Diphenoxylate	pos	C30H32N2O2	C07872	HMDB0015213	915-30-0	1.39901	1.64758	0.0138	0.0358762	0.0428388	0.0628511	0.0184493	0.0197802	0.010337	0.0634235	0.0705869	0.0693212	0.0743547	0.033721	0.0594277
Doxylamine	neg	C17H22N2O	-	HMDB0001936	562-10-7;469-21-6	1.82803	-3.54888	0.00374	0.376299	0.230296	0.337215	0.303259	0.0968851	0.198562	0.121865	0.0551356	0.0150593	0.0646313	0.104717	0.00444177
Dukunolide A	neg	C26H26O9	-	HMDB0035683	97804-04-1	2.15004	1.7744	0.00824	0.0596258	0.0517283	0.0519195	0.0475541	0.0627842	0.0525308	0.0615476	0.141837	0.135233	0.0802987	0.112681	0.13808
Dyclonine	neg	C18H27NO2	C07881	HMDB0014783	586-60-7	2.01394	1.58866	0.00716	0.0840232	0.100864	0.104462	0.0968492	0.154091	0.0806178	0.227784	0.239182	0.161768	0.141294	0.142058	0.270346
E,e-Carotene-3,3';-dione	pos	C40H52O2	-	HMDB0002193	28840-14-4	2.02943	-1.08092	0.00312	1.34412	0.963203	1.29469	1.25977	1.14553	0.863708	0.954036	0.620563	0.792135	0.88162	0.511224	0.673257
Elenaic acid	neg	C11H14O6	-	HMDB0039136	34422-12-3	2.16557	2.06636	0.0203	0.0315596	0.0346317	0.0317465	0.0286656	0.0394289	0.0308397	0.0444504	0.130453	0.0878486	0.0479796	0.0660064	0.0783043
Erythrodiol 3-decanoate	pos	C40H68O3	-	HMDB0034510	36286-67-6	1.92999	-1.08386	0.000283	1.04616	1.0411	1.1907	1.11447	0.976588	1.04907	0.772538	0.804844	0.702462	0.43984	0.746057	0.669952
Ethchlorvynol	neg	C7H9ClO	C07833	HMDB0014335	113-18-8	2.14634	2.00127	0.00142	0.0399809	0.0372618	0.041814	0.0460235	0.0446893	0.0277496	0.0649221	0.0802707	0.118911	0.102083	0.0703604	0.0981463
Ethyl (?±)-2-methylpentanoate	neg	C8H16O2	-	HMDB0031579	39255-32-8	1.81411	1.891	0.0132	0.0215652	0.00922822	0.0115933	0.00989481	0.0103002	0.00579364	0.037634	0.0314449	0.0229465	0.0145962	0.0167765	0.023795
Ethyl 10-undecenoate	neg	C13H24O2	-	HMDB0034286	692-86-4	1.9404	1.78127	0.021	0.0272281	0.0558296	0.039573	0.040666	0.0391253	0.0342155	0.136495	0.0696587	0.0604509	0.051762	0.0989422	0.0699397
Ethynodiol Diacetate	neg	C24H32O4	C12724	HMDB0014961	297-76-7	2.24601	2.36598	0.00415	0.104291	0.104479	0.0541839	0.0792201	0.101089	0.0887165	0.196425	0.358576	0.162201	0.204989	0.188577	0.277657
FAHFA(16:0/13-O-18:0)	pos	C34H66O4	-	HMDB0112121	-	1.9664	-1.20214	0.000138	0.164489	0.122394	0.154077	0.15468	0.135086	0.153127	0.100847	0.111862	0.0963537	0.0619078	0.0900451	0.081851
Flunisolide	neg	C24H31FO6	C07005	HMDB0014326	3385-03-03	2.14749	3.74881	0.0399	0.0816977	0.0251074	0.0281604	0.0445709	0.0673713	0.0892714	0.600901	0.289308	0.154981	0.134997	0.209877	0.147041
Formylfusarochromanone	neg	C16H20N2O5	-	HMDB0038970	136685-28-4	1.80256	1.17359	0.0427	0.0708066	0.0545506	0.0539328	0.0521566	0.0508108	0.0662197	0.0557281	0.0904869	0.151309	0.0791625	0.08178	0.102366
Gallocatechin-(4alpha->8)-gallocatechin-(4alpha->8)-gallocatechin	neg	C45H38O21	-	HMDB0040378	87402-90-2	2.13093	2.14189	0.0053	0.0193677	0.0308654	0.0244701	0.0177146	0.0530945	0.0377075	0.0845388	0.103931	0.0854355	0.0395701	0.0522368	0.0709452
Gamma-Glutamyl-S-methylcysteinyl-beta-alanine	neg	C12H21N3O6S	-	HMDB0039504	102148-91-4	2.02642	2.55315	0.0219	0.0314275	0.0330429	0.0348959	0.030431	0.0736931	0.0668891	0.0708885	0.156878	0.216464	0.0937321	0.0582839	0.165061
Ganglioside GD1a (d18:0/20:0)	neg	C87H155N3O39	-	HMDB0011783	-	1.47122	1.24291	0.0215	0.0242606	0.0329904	0.0451724	0.0225176	0.0246137	0.0145399	0.0310695	0.0492049	0.0626672	0.0463105	0.0316081	0.0507584
Ganglioside GD2 (d18:0/16:0)	neg	C77H137N3O34	-	HMDB0011839	-	1.83483	-1.59348	0.0116	0.445443	0.900757	0.749737	0.443417	0.513586	0.610568	0.485219	0.169544	0.44913	0.368481	0.223916	0.223699
Ganglioside GD2 (d18:1/22:1(13Z))	pos	C83H145N3O34	-	HMDB0011854	-	1.67498	1.05032	0.00767	0.0303549	0.0287635	0.0347716	0.0203354	0.0178673	0.0270083	0.038632	0.0410457	0.0434402	0.0376353	0.0291548	0.0536628
Ganglioside GM3 (d18:1/18:1(11Z))	pos	C59H106N2O21	-	HMDB0011929	-	1.81475	1.43774	0.0194	0.0232203	0.0213534	0.0291316	0.0429382	0.0449758	0.0387122	0.0463983	0.0769808	0.0395562	0.0498825	0.056547	0.089493
Gibberellin A88	neg	C19H22O5	-	HMDB0039240	146959-87-7	1.93898	2.2145	0.027	0.0254397	0.0106968	0.0123127	0.0338947	0.0337518	0.0557974	0.0699886	0.0728968	0.0597197	0.0372164	0.132376	0.0497048
Gingerenone B	neg	C22H26O6	-	HMDB0035405	128700-98-1	2.12451	1.62172	0.00256	0.0365519	0.025502	0.021418	0.0343405	0.0422663	0.0703286	0.0678131	0.0756503	0.0770587	0.0657171	0.0955371	0.0629229
Ginsenoside La	neg	C42H70O13	-	HMDB0039647	123617-34-5	1.55199	1.06011	0.0402	0.170262	0.192995	0.0859229	0.115494	0.0933199	0.0889266	0.165047	0.288238	0.184767	0.194084	0.134624	0.181263
Glucosylceramide (d18:1/24:1(15Z))	neg	C48H91NO8	C01190	HMDB0004975	-	2.11086	1.35614	0.0017	0.0147512	0.0156271	0.0174355	0.0137955	0.0291954	0.0186623	0.02485	0.0311467	0.0341711	0.0276993	0.0319196	0.0399224
Gluten exorphin C	neg	C29H57N5O12	-	HMDB0059796	-	1.6188	-1.27189	0.0332	0.137262	0.190448	0.108126	0.165002	0.12684	0.0827518	0.114153	0.0466484	0.109479	0.118861	0.0351053	0.0596446
Glycopyrrolate	neg	C19H28NO3	-	HMDB0015121	596-51-0;13283-82-4	2.05076	2.41562	0.0343	0.239893	0.324511	0.233942	0.241842	0.219918	0.208327	1.29419	0.783626	0.513551	0.344716	0.463501	0.510835
Gonadorelin	pos	C55H75N17O13	C07607	HMDB0014782	6918-09-08	1.2671	1.1634	0.0489	0.127217	0.0340183	0.0639218	0.0917666	0.0907952	0.0705295	0.101012	0.0572495	0.168531	0.143149	0.156752	0.139816
Goshonoside F3	neg	C32H52O13	-	HMDB0038376	90851-26-6	2.02813	1.77266	0.0143	0.0402444	0.049371	0.0361058	0.0411208	0.0276923	0.0396964	0.123497	0.0923907	0.0733555	0.0461753	0.0892275	0.0559642
Grossamide	neg	C36H36N2O8	-	HMDB0040370	80510-06-1	2.37788	2.32944	1.4e-05	0.0398856	0.0342767	0.0287247	0.036202	0.0583795	0.0623335	0.0970363	0.10598	0.128252	0.093204	0.112194	0.131426
Haloprogin	neg	C9H4Cl3IO	-	HMDB0014931	777-11-7	2.00229	2.63641	0.011	0.0592424	0.0223792	0.0265751	0.0394634	0.106559	0.0415716	0.106823	0.218611	0.113232	0.129029	0.0742201	0.219542
Hesperaline	pos	C14H22NO4	-	HMDB0029560	15797-38-3	1.64095	1.72634	0.0496	0.0463581	0.031137	0.025725	0.0609685	0.040138	0.052685	0.151226	0.0427789	0.0678048	0.0653735	0.0679297	0.122431
Hexacosanoyl carnitine	pos	C33H65NO4	-	HMDB0006347	-	1.74981	-1.07632	0.0104	0.0838918	0.0510402	0.0634985	0.0730728	0.0528765	0.0489679	0.0478012	0.0473643	0.042051	0.0291962	0.0445375	0.0303636
Hexadecandioic acid	neg	-	-	-	-	2.086	1.71229	0.00368	0.0386482	0.0704939	0.0523373	0.0462522	0.0434537	0.0468508	0.0973976	0.148298	0.0709422	0.0973409	0.0899255	0.0928402
Histidinyl-Arginine	neg	C12H21N7O3	-	HMDB0028879	-	2.0011	-2.34547	0.0445	0.188022	0.488867	0.263447	0.227142	0.146561	0.11188	0.0822347	0.0599897	0.111947	0.128965	0.0548978	0.112873
Hovenidulcioside B2	neg	C38H60O12	-	HMDB0041549	174902-17-1	1.96098	1.6207	0.00858	0.30704	0.418711	0.485598	0.374479	0.596727	0.326668	1.01435	0.91392	0.693238	0.535497	0.574176	1.10975
Hydroxyitraconazole	neg	C35H38Cl2N8O5	-	HMDB0061035	-	1.92808	-1.64014	0.00424	0.0762339	0.0655372	0.0894716	0.0421131	0.0957846	0.0811109	0.0605646	0.0316526	0.0307546	0.0483539	0.024081	0.0361407
Iloprost	neg	C30H38O5	-	HMDB0015220	78919-13-8	1.42272	-1.51569	0.037	0.0979617	0.0937817	0.0976364	0.0874021	0.108951	0.0518758	0.097452	0.0466873	0.0165153	0.0769426	0.0482293	0.00495428
Isoamyl isothiocyanate	neg	C6H11NS	-	HMDB0032341	628-03-5	1.65656	1.08972	0.0252	0.0304125	0.0269071	0.0291499	0.0215132	0.0234512	0.0242958	0.0234138	0.031951	0.0469181	0.037703	0.0527857	0.0494766
Isomultiflorenyl acetate	pos	C32H52O2	-	HMDB0038062	-	1.77767	-1.27034	0.00204	4.02517	3.33897	4.33047	4.05888	3.38527	4.82659	3.65315	2.3867	2.51523	1.37092	2.10831	2.28388
Kanamycin	neg	C18H36N4O11	C00304;C01822	HMDB0015303	8063-07-08	2.13748	1.53114	0.0032	0.0573312	0.0399159	0.0404718	0.0351958	0.0412672	0.0354678	0.0649854	0.0711806	0.088599	0.052851	0.0831213	0.103726
L-Cysteinylglycine disulfide	pos	C8H15N3O5S2	-	HMDB0000709	70555-24-7	1.21748	1.34979	0.0343	0.128897	0.0282334	0.0857217	0.105104	0.107025	0.075796	0.15373	0.0545683	0.203193	0.161905	0.19123	0.152859
L-N-(1H-Indol-3-ylacetyl)glutamic acid	neg	C15H16N2O5	-	HMDB0038665	57105-48-3	1.597	1.47877	0.0125	0.294702	0.114241	0.234435	0.218783	0.212633	0.0831748	0.266475	0.415428	0.320471	0.243543	0.354496	0.508681
Linalool oxide D 3-[apiosyl-(1->6)-glucoside]	neg	C21H36O11	-	HMDB0031367	-	1.92062	1.62638	0.0121	0.060199	0.0256321	0.0357203	0.0603388	0.052321	0.133223	0.134532	0.107625	0.103901	0.099836	0.142664	0.121951
Lotusine	pos	C19H24NO3	C17567	HMDB0033347	6871-67-6	1.78808	1.64376	0.0324	0.00792853	0.0127089	0.00697238	0.00994597	0.00929012	0.00520105	0.0277924	0.0213839	0.0183042	0.00970774	0.0126126	0.0115547
Lucidenic acid M	neg	C27H42O6	-	HMDB0035973	110241-33-3	1.92789	1.56583	0.0216	0.0194328	0.0285247	0.0193411	0.0192904	0.0242431	0.0175047	0.0407248	0.0259326	0.0539691	0.0317087	0.0610062	0.0288057
Lucyobroside	neg	C39H73NO9	-	HMDB0031983	189272-90-0	1.98031	-3.87354	0.000479	0.360077	0.217771	0.326621	0.368727	0.175711	0.221917	0.147338	0.0509388	0.00828489	0.0897592	0.0454409	0.00564274
Lucyoside R	neg	C36H58O11	-	HMDB0032836	206270-86-2	1.97178	1.37267	0.0215	0.079487	0.0609054	0.0406121	0.0675033	0.0527928	0.0730223	0.0870108	0.0982853	0.0985547	0.0822369	0.178116	0.10887
LysoPA(21:0/0:0)	neg	C24H49O7P	-	HMDB0114741	-	2.15244	1.7279	0.00391	0.0363856	0.0391829	0.0367177	0.0279356	0.0345268	0.0254658	0.0508165	0.0841623	0.0698937	0.0461359	0.0631771	0.0892405
LysoPC(0:0/18:0)	pos	C26H54NO7P	-	HMDB0011128	4421-58-3	2.05176	-1.03551	0.000248	0.168802	0.133963	0.186868	0.154653	0.157771	0.150882	0.107496	0.110158	0.104982	0.0771215	0.100157	0.126298
LysoPC(20:5(5Z,8Z,11Z,14Z,17Z))	neg	C28H48NO7P	C04230	HMDB0010397	-	1.98303	-2.44874	0.00674	0.130054	0.100431	0.135662	0.105184	0.14445	0.114481	0.117085	0.0142233	0.0189777	0.0855551	0.0176528	0.0170758
LysoPE(0:0/15:0)	neg	C20H42NO7P	-	HMDB0011472	-	1.56291	-1.78386	0.0387	0.390957	0.227105	0.269594	0.406132	0.256232	0.324592	0.382066	0.0690225	0.0476012	0.240389	0.155368	0.0150253
LysoPE(14:1(9Z)/0:0)	neg	C19H38NO7P	-	HMDB0011501	-	2.01794	1.01623	0.000263	0.102969	0.0919369	0.120733	0.105266	0.0811585	0.0977562	0.121936	0.16468	0.136935	0.160266	0.158178	0.163675
LysoPE(16:1(9Z)/0:0)	neg	C21H42NO7P	-	HMDB0011504	-	1.98808	1.79961	0.032	0.0213828	0.0255647	0.0139235	0.0238452	0.0234386	0.0450656	0.0522127	0.0531324	0.0518852	0.0292835	0.0951345	0.0361948
M-Chlorobenzoic acid	neg	C7H5ClO2	-	HMDB0001544	535-80-8	1.64054	1.72985	0.0448	0.061769	0.0293707	0.0395534	0.0389238	0.041259	0.0213314	0.0465465	0.116894	0.059935	0.0586639	0.0550372	0.131183
M-Dichlorobenzene	neg	C6H4Cl2	C19397	HMDB0059855	-	1.68684	2.32067	0.0456	1.64126	0.508966	0.626142	1.13965	1.17465	0.37903	1.42544	3.90738	1.67329	1.65015	1.22177	4.13762
MG(0:0/22:5(4Z,7Z,10Z,13Z,16Z)/0:0)	neg	C25H40O4	-	HMDB0011555	-	1.71877	-2.6739	0.0256	0.645144	1.01289	0.820267	1.1512	1.82956	1.18051	1.40616	0.122462	0.038206	0.530236	0.134623	0.0136982
MG(10:0/0:0/0:0)	neg	C13H26O4	-	HMDB0072866	-	2.04961	1.24341	0.00703	0.0268483	0.0367608	0.0297276	0.0257946	0.0423637	0.0275325	0.0386181	0.0484384	0.0645949	0.0399299	0.067756	0.0536149
MG(20:3(11Z,14Z,17Z)/0:0/0:0)	neg	C23H40O4	-	HMDB0011575	-	1.8425	-3.23171	0.0023	5.40534	2.69323	7.28879	4.58367	5.01934	3.48515	3.84221	0.956736	0.657674	0.900993	1.20423	0.118764
MG(i-15:0/0:0/0:0)	neg	C18H36O4	-	HMDB0072878	-	1.85317	-2.26406	0.0264	0.462948	0.186182	0.23676	0.471695	0.329295	0.71107	0.197973	0.105183	0.109766	0.256643	0.1407	0.147281
Malvidin 3-(6-coumaroylglucoside)	neg	C32H31O14	-	HMDB0038012	34693-53-3	1.65496	-1.20526	0.0361	0.0387258	0.0414076	0.0489976	0.0330647	0.0198086	0.0245242	0.022696	0.0110841	0.0259587	0.0268316	0.0276936	0.0124262
Medicagenic acid 3-O-[b-D-glucosyl-(1->2)-b-D-glucoside] 28-O-[b-D-xylosyl-(1->4)-a-L-rhamnosyl-(1->2)-a-L-arabinosyl] ester	neg	C58H92O28	-	HMDB0039296	120039-31-8	1.71778	-1.46629	0.037	0.0646083	0.142195	0.098229	0.0676906	0.0695219	0.0793147	0.0848935	0.0308892	0.0477651	0.0745124	0.0258782	0.0238691
Melamine	neg	C3H6N6	C08737	HMDB0041922	108-78-1	1.81527	1.95052	0.0408	0.0175115	0.0260398	0.0144141	0.0169178	0.0227355	0.0201257	0.0245159	0.0224351	0.0544905	0.0267362	0.0712304	0.0602549
Methional diethyl acetal	neg	C8H18O2S	-	HMDB0041608	16630-61-8	1.77952	-1.36614	0.0277	0.17729	0.297394	0.187809	0.182273	0.19154	0.215302	0.213176	0.0816927	0.0878509	0.202019	0.0623945	0.0721537
Methyl 2-(10-heptadecenyl)-6-hydroxybenzoate	neg	C25H40O3	-	HMDB0038523	111047-31-5	1.55284	1.01923	0.0234	0.113944	0.179096	0.189419	0.198317	0.162626	0.124141	0.319926	0.276521	0.196257	0.201635	0.168221	0.300116
Methylprednisolone	neg	C22H30O5	-	HMDB0015094	83-43-2	1.96176	1.69685	0.00794	0.0261947	0.0275828	0.0233021	0.0241021	0.0205976	0.0152868	0.0407625	0.0701057	0.0404061	0.0498481	0.0305402	0.0410662
Metoprolol	neg	C15H25NO3	C07202	HMDB0001932	51384-51-1;37350-58-6	1.79754	-2.79975	0.00558	1.3621	1.70343	1.24552	1.89532	1.97367	1.45345	1.56068	0.234581	0.111934	0.980738	0.179861	0.0279945
Mifepristone	neg	C29H35NO2	C07652	HMDB0014972	84371-65-3	1.73872	-4.12407	0.00805	0.617952	0.157413	0.723755	0.716406	0.509622	1.13183	0.42567	0.0469041	0.0303963	0.102146	0.116715	0.0026622
Monoglucuronylglycyrrhetinic acid	neg	C36H54O10	-	HMDB0037827	34096-83-8	1.65744	1.17291	0.0241	0.0913366	0.086931	0.0568604	0.0985705	0.0797508	0.0772399	0.141464	0.0694017	0.155948	0.0987614	0.167347	0.156567
Myristoylglycine	neg	C16H31NO3	-	HMDB0013250	-	1.65935	1.35647	0.0491	1.06101	0.365433	0.443094	0.692519	0.728757	0.421481	0.812733	1.77121	0.861117	0.621495	1.16926	1.19853
N-Acetyl-L-methionine	neg	C7H13NO3S	C02712	HMDB0011745	65-82-7	1.68802	-2.55968	0.0375	0.024584	0.0193318	0.0236597	0.0223603	0.00518391	0.00417335	0.00319603	0.00838816	0.00296612	0.00709713	0.00663718	0.00688611
N-Acetyldehydroanonaine	neg	C19H15NO3	-	HMDB0041537	132646-11-8	1.88199	1.88386	0.0182	0.147178	0.0464154	0.0601639	0.0608406	0.0670371	0.100769	0.0869835	0.225382	0.262327	0.15287	0.190592	0.117326
N-Undecylbenzenesulfonic acid	neg	C17H28O3S	-	HMDB0032549	50854-94-9	1.82706	1.63357	0.0309	2.91749	3.85268	3.31092	2.62903	2.83181	1.88183	4.29513	9.56013	4.38901	4.03424	4.27896	7.23342
N-[(3a,5b,7a)-3-hydroxy-24-oxo-7-(sulfooxy)cholan-24-yl]-Glycine	neg	C26H43NO8S	C15559	HMDB0002496	67030-55-1	1.87149	1.61165	0.0207	0.052665	0.0575427	0.0574423	0.0590422	0.0534053	0.0430618	0.0490049	0.127084	0.118858	0.0723781	0.148561	0.105288
N-[(4-Hydroxy-3-methoxyphenyl)methyl]octanamide	neg	C16H25NO3	-	HMDB0036326	58493-47-3	1.95782	2.14561	0.0235	0.0084777	0.00978352	0.0114087	0.00699499	0.00920539	0.00917679	0.0238369	0.0293967	0.0164335	0.01361	0.011667	0.0364443
N-[2-(4-Hydroxyphenyl)ethyl]benzamide	neg	C15H15NO2	-	HMDB0029366	41859-54-5	1.59454	1.21655	0.023	0.052216	0.0603621	0.0453547	0.029035	0.0363241	0.029623	0.0360222	0.0810595	0.0862329	0.0529421	0.0826737	0.0752589
N-[2-hydroxy-2-(4-hydroxyphenyl)ethyl]-3-(4-hydroxy-3-methoxyphenyl)prop-2-enimidic acid	neg	C18H19NO5	-	HMDB0136405	-	1.66206	1.08623	0.0473	0.0385796	0.0600627	0.0516813	0.0433919	0.0941383	0.0458196	0.0965511	0.12238	0.0711872	0.0486986	0.0767784	0.102725
N1-(2,4-Dimethoxybenzyl)-n2-(2-(pyridin-2-yl) ethyl)oxalamide	neg	C18H21N3O4	-	HMDB0032224	745047-53-4	2.09596	2.04158	0.00955	0.0373143	0.0270621	0.0213269	0.0269424	0.0324087	0.0342155	0.0330591	0.0926402	0.0861652	0.0590658	0.0527486	0.0865359
Neogitogenin 3-[glucosyl-(1->2)-glucosyl-(1->4)-galactoside]	neg	C45H74O19	-	HMDB0041134	-	1.81327	1.26957	0.0409	0.037534	0.0296182	0.0245618	0.0329051	0.0332728	0.0614027	0.0382901	0.0846926	0.0582178	0.036967	0.0854358	0.0633303
Nitrofen	neg	C12H7Cl2NO3	C11065	HMDB0041951	1836-75-5	2.01032	1.77282	0.00424	0.0239844	0.0275648	0.0350648	0.0245	0.0769729	0.0371539	0.0624278	0.0705169	0.082167	0.0748399	0.0646805	0.107563
Nitrogen chloride (NCl3)	pos	Cl3N	-	HMDB0034827	10025-85-1	2.2572	-2.9847	0.000549	0.0331657	0.026089	0.0291035	0.0196359	0.0190912	0.0185725	0.00823956	0.00479852	0.010629	0.00497116	0.00827241	0.00651577
O-Adipoylcarnitine	neg	C13H23NO6	-	HMDB0061677	-	1.652	1.13736	0.0385	0.0239169	0.0430291	0.0397516	0.0433207	0.0612535	0.0290192	0.0548828	0.0830196	0.086152	0.0325202	0.0626988	0.0618078
Oxazepam glucuronide	neg	C21H19ClN2O8	-	HMDB0041969	6801-81-6	1.8496	2.92064	0.0352	0.181215	0.0499923	0.097404	0.0336551	0.07459	0.11095	0.227401	0.117945	0.366214	0.142472	0.60081	0.335459
PA(15:0/22:1(13Z))	neg	C40H77O8P	-	HMDB0114825	-	1.93129	-2.97997	0.00417	1.30415	0.543998	1.40927	1.32121	0.92286	0.619467	0.441118	0.394353	0.169772	0.311448	0.443168	0.0685419
PA(18:4(6Z,9Z,12Z,15Z)/18:3(6Z,9Z,12Z))	neg	C39H63O8P	-	HMDB0115036	-	1.97976	1.64572	0.0169	0.122359	0.19999	0.141461	0.137859	0.177694	0.1307	0.296398	0.186192	0.39353	0.229829	0.442371	0.225331
PA(20:4(5Z,8Z,11Z,14Z)/24:1(15Z))	neg	C47H83O8P	-	HMDB0115170	-	1.69139	-2.69147	0.0138	2.19252	3.15659	3.30039	3.56321	4.27112	4.83625	4.24973	0.5561	0.18209	1.6086	0.523763	0.0385931
PA(22:0/20:5(5Z,8Z,11Z,14Z,17Z))	neg	C45H79O8P	-	HMDB0115258	-	1.79499	-2.70704	0.00641	0.606282	0.417241	0.748533	0.624576	0.601324	0.692422	0.662907	0.128988	0.0566638	0.25319	0.113463	0.0161474
PA(22:0/i-20:0)	neg	C45H89O8P	-	HMDB0115676	-	1.91664	1.05265	0.0109	0.0383109	0.0397659	0.0498803	0.0368963	0.082542	0.0546251	0.0640889	0.0708754	0.0853835	0.0732523	0.078574	0.0906317
PA(22:1(13Z)/22:6(4Z,7Z,10Z,13Z,16Z,19Z))	neg	C47H79O8P	-	HMDB0115293	-	1.78433	-2.68627	0.009	0.559335	0.820809	0.62958	0.658498	0.937868	0.7031	0.769669	0.112801	0.0540983	0.419852	0.0791174	0.0144605
PA(22:5(4Z,7Z,10Z,13Z,16Z)/24:1(15Z))	neg	C49H85O8P	-	HMDB0115375	-	1.63604	-2.23358	0.0257	0.159997	0.153017	0.190915	0.280175	0.30227	0.343426	0.291298	0.0721051	0.0180957	0.124209	0.0603507	0.0119863
PA(22:6(4Z,7Z,10Z,13Z,16Z,19Z)/22:2(13Z,16Z))	neg	C47H77O8P	-	HMDB0115421	-	1.7107	1.06152	0.0374	0.0683225	0.138531	0.0701806	0.097905	0.19188	0.169577	0.250066	0.224869	0.159917	0.16473	0.192738	0.140172
PA(24:1(15Z)/22:6(4Z,7Z,10Z,13Z,16Z,19Z))	neg	C49H83O8P	-	HMDB0115479	-	1.88365	-2.72558	0.00385	0.215238	0.163967	0.136531	0.242276	0.176429	0.26829	0.181083	0.0372196	0.0139618	0.121807	0.0316956	0.0125401
PC(14:0/20:0)	neg	C42H84NO8P	C00157	HMDB0007878	-	2.11312	1.32288	0.00104	0.0114427	0.0119986	0.0139691	0.00972062	0.0211848	0.0167618	0.0212602	0.0217207	0.0273365	0.0221912	0.0240675	0.0288905
PC(14:1(9Z)/P-18:1(11Z))	neg	C40H76NO7P	C00157	HMDB0007930	-	2.00077	-2.96424	0.00363	1.28598	1.58833	0.947304	1.23618	0.847133	0.958775	0.771013	0.0568053	0.0789474	0.970067	0.122056	0.0645029
PC(15:0/18:2(9Z,12Z))	neg	C41H78NO8P	C00157	HMDB0007940	-	1.86374	-3.78006	0.000549	1.12769	0.75804	0.958063	1.03251	0.445976	0.704012	0.376177	0.201861	0.0307389	0.218494	0.247147	0.0110368
PC(15:0/P-16:0)	neg	C39H78NO7P	C00157	HMDB0007961	-	1.77056	-2.36578	0.0237	2.76659	1.37793	3.38179	2.51049	0.966195	1.25194	0.911653	0.980364	0.497122	0.61116	1.45529	0.240305
PC(15:0/P-18:1(9Z))	pos	C41H80NO7P	C00157	HMDB0007964	-	1.51488	-1.15787	0.0481	0.193619	0.143834	0.143534	0.129391	0.128487	0.0500545	0.0931261	0.0596882	0.0852372	0.0828035	0.0729698	0.0995105
PC(20:5(5Z,8Z,11Z,14Z,17Z)/P-18:1(11Z))	neg	C46H80NO7P	C00157	HMDB0008523	-	1.8391	-2.55821	0.0151	0.390538	0.445126	0.370355	0.481493	0.874275	0.559474	0.42547	0.0366943	0.0799609	0.480543	0.0493858	0.0341907
PC(22:2(13Z,16Z)/14:1(9Z))	neg	C44H82NO8P	C00157	HMDB0008591	-	1.60572	-2.36051	0.0225	2.43012	4.24407	3.55804	3.55517	4.4461	4.27217	4.79234	0.864833	0.234381	1.93539	0.768778	0.0465202
PC(22:5(4Z,7Z,10Z,13Z,16Z)/22:5(4Z,7Z,10Z,13Z,16Z))	neg	C52H84NO8P	C00157	HMDB0008680	-	1.68492	-2.69417	0.0232	0.234997	0.270729	0.251312	0.389369	0.644372	0.27798	0.38524	0.0608692	0.0275476	0.128756	0.083687	0.00778982
PC(22:6(4Z,7Z,10Z,13Z,16Z,19Z)/22:2(13Z,16Z))	neg	C52H88NO8P	C00157	HMDB0008744	-	1.75758	-2.44812	0.0395	0.170575	0.521223	0.179508	0.221809	0.257574	0.371416	0.285816	0.017138	0.0437805	0.25633	0.0189231	0.0162266
PC(DiMe(11,3)/DiMe(11,5))	neg	C50H89NO10P	-	HMDB0061391	-	1.80365	-2.24412	0.028	0.251235	0.298804	0.19777	0.310176	0.263858	0.384176	0.288979	0.0302698	0.0167275	0.292851	0.0412115	0.0167364
PC(DiMe(11,3)/MonoMe(11,3))	neg	C47H83NO10P	-	HMDB0061395	-	1.47192	-2.13502	0.0313	1.02861	0.767838	1.13584	1.24272	1.85146	0.762172	1.41101	0.498016	0.128797	0.333574	0.45985	0.0251956
PC(MonoMe(13,5)/DiMe(11,5))	neg	C53H95NO10P	-	HMDB0061454	-	1.81114	-1.78771	0.00867	0.972249	1.7669	1.52059	1.27428	1.29602	1.88616	1.35539	0.416823	0.64238	1.12885	0.404445	0.274203
PC(o-16:0/20:4(8Z,11Z,14Z,17Z))	neg	C44H82NO7P	-	HMDB0013407	-	1.54402	-2.33657	0.0178	0.362725	0.335284	0.417658	0.593844	0.609438	0.695595	0.575523	0.156241	0.0245775	0.292079	0.113955	0.00650962
PC(o-16:0/22:6(4Z,7Z,10Z,13Z,16Z,19Z))	neg	C46H82NO7P	-	HMDB0013409	-	2.03869	1.45542	0.00502	0.0421666	0.0436332	0.0532458	0.0426559	0.110509	0.0781465	0.0948208	0.1032	0.126824	0.103802	0.109147	0.130406
PC(o-16:1(9Z)/14:1(9Z))	neg	C38H74NO7P	-	HMDB0013410	-	1.92025	-2.88904	0.0077	0.407006	0.55398	0.26967	0.339075	0.237191	0.456449	0.265619	0.0195836	0.0195229	0.34359	0.0395156	0.0136579
PC(o-18:1(9Z)/20:4(8Z,11Z,14Z,17Z))	neg	C46H84NO7P	-	HMDB0013432	-	2.03874	1.32808	0.0056	0.0187036	0.0184159	0.0227816	0.0207388	0.0457398	0.0299067	0.0363781	0.0445924	0.0509301	0.0411396	0.0432973	0.0514464
PE(14:0/15:0)	neg	C34H68NO8P	C00350	HMDB0008823	-	1.85657	-2.11074	0.0142	0.293846	0.380564	0.312344	0.352761	0.38498	0.208535	0.332035	0.0472472	0.0686658	0.259212	0.0264691	0.0877717
PE(20:0/P-18:0)	neg	C43H86NO7P	C00350	HMDB0009247	-	2.00598	2.34149	0.00302	0.106593	0.0406751	0.059957	0.0800759	0.217143	0.0880478	0.218381	0.291462	0.232159	0.259301	0.153586	0.37619
PE(20:1(11Z)/P-18:1(11Z))	neg	C43H82NO7P	C00350	HMDB0009281	-	2.05313	1.21438	0.00282	0.0382455	0.0366302	0.045895	0.0354218	0.0741777	0.052814	0.0640951	0.0740578	0.0873308	0.0729954	0.0727858	0.0920873
PE(20:3(5Z,8Z,11Z)/22:4(7Z,10Z,13Z,16Z))	neg	C47H80NO8P	C00350	HMDB0009339	-	1.62835	-2.10773	0.0149	0.961013	0.900998	1.47694	1.22652	1.11631	1.1664	1.32197	0.415664	0.129603	0.569885	0.432615	0.043812
PE(20:5(5Z,8Z,11Z,14Z,17Z)/18:4(6Z,9Z,12Z,15Z))	neg	C43H68NO8P	C00350	HMDB0009459	-	2.01471	1.06877	0.0035	0.0872824	0.0930784	0.0716733	0.0581051	0.0684033	0.0702091	0.119194	0.118298	0.122049	0.0749206	0.120612	0.137086
PE(22:4(7Z,10Z,13Z,16Z)/P-18:0)	neg	C45H82NO7P	C00350	HMDB0009610	-	1.74939	-2.35313	0.0144	0.597752	0.957884	0.785519	0.880828	1.35792	0.459895	0.737794	0.0500443	0.383416	0.582726	0.0795296	0.107584
PE(DiMe(13,5)/DiMe(9,5))	neg	C49H86NO10P	-	HMDB0061493	-	1.43427	-1.8385	0.0188	0.332157	0.341012	0.462491	0.276942	0.4488	0.307079	0.414626	0.173778	0.0718639	0.182968	0.174419	0.0113355
PE(DiMe(9,5)/MonoMe(13,5))	neg	C48H84NO10P	-	HMDB0061514	-	1.84777	-2.52385	0.00702	0.324722	0.44799	0.400341	0.498061	0.669544	0.58953	0.398015	0.0382431	0.103459	0.414834	0.0649501	0.0335938
PE(MonoMe(13,5)/MonoMe(11,3))	neg	C47H82NO10P	-	HMDB0061539	-	1.49366	-1.87537	0.0469	0.271937	0.502638	0.398248	0.38572	0.556053	0.441848	0.567863	0.135967	0.0384608	0.31229	0.130783	0.00972607
PE(P-16:0e/0:0)	neg	C21H44NO6P	-	HMDB0011152	-	1.69174	-1.55163	0.0284	1.09754	2.52464	1.36311	0.999108	1.33245	1.52489	1.15678	0.591083	0.977782	0.981739	0.326719	0.679012
PE(P-18:1(9Z)/18:3(9Z,12Z,15Z))	neg	C41H74NO7P	-	HMDB0011444	-	1.9563	-4.13706	0.000898	4.22441	2.92444	3.21032	3.3114	1.48585	2.19656	1.17492	0.536524	0.0994884	0.816887	0.576871	0.0377669
PE(P-18:1(9Z)/20:5(5Z,8Z,11Z,14Z,17Z))	neg	C43H74NO7P	-	HMDB0011453	-	1.95878	-3.82389	8.28e-05	0.335259	0.376731	0.249891	0.377688	0.266229	0.225492	0.167856	0.0432024	0.00812272	0.115316	0.0488943	0.00512024
PE-NMe(11D3/9D5)	neg	C46H80NO10P	-	HMDB0113763	-	1.88789	-4.33409	0.00919	0.298029	0.0725642	0.359907	0.344176	0.24021	0.569041	0.202577	0.0169501	0.013328	0.0392746	0.049033	0.00382727
PE-NMe(14:0/14:1(9Z))	pos	C34H66NO8P	-	HMDB0112937	-	2.0883	-1.07298	0.00289	0.638839	0.449076	0.606375	0.587979	0.539091	0.399359	0.42603	0.310315	0.36496	0.403123	0.25844	0.321674
PE-NMe(15:0/18:3(6Z,9Z,12Z))	neg	C39H72NO8P	-	HMDB0113021	-	1.98608	-4.25278	0.000249	0.280248	0.195413	0.289838	0.315224	0.194517	0.151666	0.100479	0.0354564	0.012465	0.0578418	0.0454264	0.00273191
PE-NMe(16:1(9Z)/20:4(8Z,11Z,14Z,17Z))	pos	C42H74NO8P	-	HMDB0113073	-	1.78957	-1.47486	0.0052	0.677178	0.867615	0.494145	0.792119	0.716798	0.944594	0.29716	0.649441	0.296641	0.60597	0.343783	0.277438
PE-NMe(16:1(9Z)/22:4(7Z,10Z,13Z,16Z))	neg	C44H78NO8P	-	HMDB0113078	-	1.80656	-2.60989	0.0139	0.561296	0.697613	0.623334	0.839365	1.16374	1.03298	0.851071	0.0768809	0.0599555	0.611567	0.0829041	0.0246389
PE-NMe(18:0/22:5(4Z,7Z,10Z,13Z,16Z))	neg	C46H82NO8P	-	HMDB0113105	-	1.69964	-2.66343	0.0278	1.2704	2.03426	1.62196	2.24285	3.70147	2.2951	2.82247	0.237482	0.0884081	1.03064	0.269496	0.0229572
PE-NMe(18:1(9Z)/20:4(5Z,8Z,11Z,14Z))	neg	C44H78NO8P	-	HMDB0113152	-	1.91895	-2.99434	0.00337	0.403321	0.570959	0.312232	0.467365	0.389161	0.403955	0.294995	0.0292985	0.0152368	0.349889	0.0556995	0.0112795
PE-NMe(20:0/24:1(15Z))	neg	C50H98NO8P	-	HMDB0113307	-	1.9421	2.93099	0.0301	0.0275605	0.0107306	0.0131305	0.0217197	0.0315829	0.0101959	0.0355199	0.0975644	0.0441544	0.0459944	0.0351047	0.118815
PE-NMe(20:5(5Z,8Z,11Z,14Z,17Z)/24:1(15Z))	neg	C50H88NO8P	-	HMDB0113507	-	1.41126	-2.08208	0.0225	0.443292	0.492802	0.580732	0.550299	0.718281	0.499866	0.685713	0.205596	0.0642592	0.216217	0.235072	0.00547415
PE-NMe(22:5(4Z,7Z,10Z,13Z,16Z)/18:4(6Z,9Z,12Z,15Z))	neg	C46H74NO8P	-	HMDB0113630	-	1.78638	1.79985	0.0319	0.0494481	0.107485	0.0284392	0.0704935	0.0826018	0.141892	0.253272	0.25456	0.0937367	0.121916	0.149837	0.12324
PE-NMe(24:0/20:2(11Z,14Z))	neg	C50H96NO8P	-	HMDB0113715	-	1.91794	3.44032	0.0383	0.121645	0.0364711	0.0401175	0.0841607	0.128387	0.0294649	0.147357	0.522805	0.191008	0.197839	0.145745	0.571501
PE-NMe2(11D5/9D3)	neg	C47H82NO10P	-	HMDB0114675	-	1.79199	-3.1086	0.0211	0.687255	1.45907	0.939704	1.38458	2.59983	1.10879	1.44939	0.115153	0.0662312	0.553915	0.11648	0.0179035
PE-NMe2(14:0/20:1(11Z))	neg	C41H80NO8P	-	HMDB0113859	-	1.7879	-2.82076	0.00834	0.502923	0.530983	0.328102	0.550598	0.227732	0.416753	0.320931	0.0498748	0.00623761	0.385195	0.0471005	0.00543064
PE-NMe2(16:1(9Z)/18:1(9Z))	neg	C41H78NO8P	-	HMDB0113857	-	1.68219	-2.97578	0.0018	1.13979	0.715691	0.989594	1.6303	1.24453	0.955789	0.920439	0.287731	0.0569995	0.447451	0.272691	0.0121903
PE-NMe2(16:1(9Z)/18:4(6Z,9Z,12Z,15Z))	neg	C41H72NO8P	-	HMDB0113969	-	2.08804	-4.61352	0.000669	2.08602	1.11661	1.94704	2.33217	1.84548	0.938979	0.656749	0.129934	0.0661437	0.489434	0.215879	0.0231563
PE-NMe2(18:1(9Z)/14:0)	neg	C39H76NO8P	-	HMDB0114038	-	1.86586	-2.92702	0.00669	0.29687	0.301068	0.175537	0.260228	0.162411	0.219765	0.170176	0.0247252	0.0051852	0.216005	0.012481	0.00354628
PE-NMe2(18:2(9Z,12Z)/14:0)	neg	C39H74NO8P	-	HMDB0114065	-	2.03601	-4.41941	0.00179	0.90426	0.568688	0.896124	0.738218	0.372094	0.400664	0.21858	0.0776415	0.0626374	0.114667	0.163282	0.00976454
PE-NMe2(18:3(6Z,9Z,12Z)/18:1(9Z))	neg	C43H78NO8P	-	HMDB0114101	-	1.92382	-4.26403	0.00738	4.14506	1.57253	3.67187	3.67587	1.6967	1.27342	0.97897	0.319694	0.222969	0.399016	0.892714	0.0325577
PE-NMe2(18:4(6Z,9Z,12Z,15Z)/18:1(11Z))	neg	C43H76NO8P	-	HMDB0114158	-	2.03268	-4.04969	0.0034	8.98832	3.91219	8.49207	9.65103	5.30051	3.61579	2.58933	0.9123	0.468638	1.85103	1.75792	0.156667
PE-NMe2(18:4(6Z,9Z,12Z,15Z)/22:4(7Z,10Z,13Z,16Z))	neg	C47H78NO8P	-	HMDB0114175	-	1.57137	1.27308	0.0443	0.0819025	0.114967	0.0378802	0.0915325	0.156763	0.119414	0.183544	0.265537	0.095575	0.180352	0.124561	0.159932
PE-NMe2(20:1(11Z)/22:5(4Z,7Z,10Z,13Z,16Z))	neg	C49H86NO8P	-	HMDB0114234	-	1.6478	-2.5033	0.012	0.294743	0.0850074	0.330642	0.376324	0.178971	0.303835	0.210902	0.0962588	0.0393599	0.116935	0.0903009	0.0150411
PE-NMe2(20:3(5Z,8Z,11Z)/14:0)	neg	C41H76NO8P	-	HMDB0114268	-	1.94178	-3.86938	0.000941	1.84745	1.25052	1.74421	1.65754	0.786643	0.943557	0.587551	0.22051	0.115694	0.336077	0.43216	0.0220904
PE-NMe2(20:5(5Z,8Z,11Z,14Z,17Z)/24:1(15Z))	neg	C51H90NO8P	-	HMDB0114409	-	1.94038	2.40921	0.0101	0.0942837	0.0358328	0.0449867	0.0658959	0.104594	0.0328993	0.114064	0.251706	0.140037	0.146805	0.102468	0.250226
PE-NMe2(22:6(4Z,7Z,10Z,13Z,16Z,19Z)/20:4(5Z,8Z,11Z,14Z))	neg	C49H78NO8P	-	HMDB0116722	-	1.43695	-1.79641	0.0142	0.312958	0.245685	0.271959	0.191266	0.253353	0.170839	0.250735	0.119966	0.0512274	0.151665	0.116236	0.00816853
PG(18:0/18:3(9Z,12Z,15Z))	neg	C42H77O10P	-	HMDB0010607	-	1.80862	-3.81461	0.0212	0.239282	0.23983	0.509946	0.191471	0.0908044	0.500584	0.272493	0.0104398	0.0193962	0.0301552	0.0432082	0.00163954
PG(18:1(9Z)/18:1(11Z))	neg	C42H79O10P	-	HMDB0010633	-	1.7245	1.17892	0.0287	0.015432	0.0271908	0.0167425	0.0157508	0.0275198	0.0136994	0.0233541	0.024125	0.0422007	0.0219141	0.0406717	0.035367
PG(22:5(7Z,10Z,13Z,16Z,19Z)/18:0)	neg	C46H81O10P	-	HMDB0116622	-	1.84542	-2.5919	0.00269	0.341336	0.210142	0.251344	0.298192	0.137307	0.326917	0.13553	0.0557054	0.0227304	0.190865	0.12574	0.0166598
PG(a-13:0/a-25:0)	neg	C44H87O10P	-	HMDB0116641	-	1.74502	-2.70758	0.00794	0.524186	0.824985	0.83831	0.808019	0.865945	0.754375	0.825387	0.136589	0.0468499	0.398502	0.121253	0.0112302
PG(i-13:0/i-20:0)	neg	C39H77O10P	-	HMDB0116686	-	1.95047	-2.82319	0.00531	0.82779	0.637317	0.566381	0.93584	0.711173	0.830701	0.515449	0.0228969	0.062989	0.68884	0.0831493	0.0620326
PGP(18:0/22:5(7Z,10Z,13Z,16Z,19Z))	neg	C46H82O13P2	-	HMDB0013515	-	2.10317	2.68367	0.0377	0.0492511	0.0466032	0.0359373	0.0418104	0.0357302	0.0365697	0.260028	0.104417	0.111018	0.0572164	0.105268	0.0920676
PGP(18:1(11Z)/18:0)	neg	C42H82O13P2	-	HMDB0013519	-	1.58246	1.80374	0.0345	0.0388117	0.105873	0.0652124	0.0334477	0.0220043	0.026212	0.168676	0.0888993	0.132739	0.0627518	0.0767779	0.07599
PGP(18:3(6Z,9Z,12Z)/18:0)	neg	C42H78O13P2	-	HMDB0013564	-	1.9599	1.12473	0.00045	0.0705362	0.088493	0.0924073	0.0777542	0.0816511	0.0494766	0.119482	0.138816	0.118515	0.0955991	0.124873	0.129011
PGP(a-13:0/a-13:0)	neg	C32H64O13P2	-	HMDB0116512	-	2.02011	1.70021	0.00564	0.0675569	0.0592832	0.0649852	0.111533	0.100853	0.174079	0.127383	0.194686	0.1901	0.146202	0.258585	0.235271
PGP(i-12:0/18:2(9Z,11Z))	neg	C36H68O13P2	-	HMDB0116530	-	1.75573	-1.62159	0.00201	0.152913	0.0836903	0.140018	0.1553	0.121328	0.148621	0.0980847	0.074571	0.0694952	0.0914455	0.0574638	0.0244262
PGP(i-13:0/a-25:0)	neg	C44H88O13P2	-	HMDB0116553	-	1.76209	-2.55911	0.0221	0.0703037	0.112779	0.0742049	0.152949	0.142458	0.200069	0.112913	0.00440164	0.0195541	0.113858	0.00442974	0.011542
PI(16:0/18:0)	neg	C43H83O13P	C00626	HMDB0009781	-	1.83566	-3.4548	0.0146	0.279822	0.100593	0.233489	0.242163	0.0631968	0.115966	0.0773857	0.0358309	0.0105907	0.027377	0.09791	0.00598558
PI(16:0/18:2(9Z,12Z))	neg	C43H79O13P	C00626	HMDB0009784	-	2.19596	2.3233	0.00174	0.0461355	0.0582677	0.0250359	0.040215	0.0746954	0.0863062	0.157761	0.212397	0.0988008	0.121447	0.123628	0.134148
PI(16:0/20:4(8Z,11Z,14Z,17Z))	neg	C45H79O13P	C00626	HMDB0009790	-	1.87731	-3.43869	0.000869	0.178571	0.0965191	0.184197	0.175564	0.0813271	0.15737	0.0513697	0.038556	0.0106331	0.0375263	0.0746738	0.00389364
PI(16:0/22:2(13Z,16Z))	neg	C47H87O13P	C00626	HMDB0009791	-	1.66859	-2.51214	0.00637	0.598368	0.865576	1.19271	1.1511	1.03017	0.76135	0.950445	0.266657	0.0759575	0.46414	0.246309	0.0184182
PI(20:0/16:0)	neg	C45H87O13P	C00626	HMDB0009866	-	1.88783	-2.6494	0.00643	0.155786	0.319129	0.189673	0.250073	0.327508	0.345399	0.201829	0.0214604	0.0422586	0.222469	0.0313584	0.0228707
PI(20:3(8Z,11Z,14Z)/18:1(9Z))	neg	C47H83O13P	C00626	HMDB0009889	-	1.9234	-2.97584	0.00529	0.206095	0.359064	0.24118	0.341653	0.488426	0.340806	0.303242	0.024154	0.0242549	0.197986	0.02614	0.0158357
PI(20:4(8Z,11Z,14Z,17Z)/18:1(11Z))	neg	C47H81O13P	C00626	HMDB0009901	-	1.79527	-2.12628	0.0258	0.180412	0.203271	0.155721	0.229206	0.202865	0.328587	0.19377	0.0154162	0.0460695	0.234041	0.0289876	0.0306789
PIP(20:4(8Z,11Z,14Z,17Z)/16:0)	neg	C45H80O16P2	C00626	HMDB0010019	-	2.06801	1.70977	0.000901	0.0849654	0.069194	0.0313874	0.0510651	0.0395607	0.0783972	0.140975	0.109244	0.130826	0.0780807	0.127823	0.122265
PS(14:1(9Z)/22:2(13Z,16Z))	neg	C42H76NO10P	-	HMDB0112315	-	1.54705	-1.95784	0.0359	0.202493	0.362758	0.237013	0.399524	0.433777	0.201221	0.290141	0.00734757	0.190359	0.280164	0.00990914	0.0525016
PS(15:0/18:1(11Z))	neg	C39H74NO10P	-	HMDB0112283	-	1.9773	-3.19315	0.000882	0.24871	0.221359	0.210973	0.250897	0.272208	0.113733	0.148028	0.00749392	0.0455009	0.126462	0.0117225	0.0218615
PS(15:0/20:1(11Z))	neg	C41H78NO10P	-	HMDB0112285	-	2.0388	-3.1043	0.00157	1.41048	1.28499	1.08022	1.32476	1.13448	0.690123	0.769593	0.0498207	0.120859	0.840343	0.0963149	0.0899718
PS(15:0/20:2(11Z,14Z))	neg	C41H76NO10P	-	HMDB0112328	-	1.81094	-2.55314	0.00459	0.312721	0.566569	0.324607	0.446066	0.403151	0.371959	0.262428	0.0136674	0.126747	0.361232	0.018359	0.0788351
PS(15:0/24:1(15Z))	neg	C45H86NO10P	-	HMDB0112341	-	1.55485	-2.57823	0.00938	3.97437	3.57764	5.01322	4.81255	5.43941	3.81424	5.07465	1.27796	0.389961	1.20069	1.38378	0.0354276
PS(18:0/15:0)	neg	C39H76NO10P	-	HMDB0112372	-	2.0631	-3.44161	0.000529	0.668206	0.679615	0.566788	0.587336	0.507991	0.370941	0.344014	0.0202901	0.0567291	0.351034	0.0390614	0.0263872
PS(18:1(9Z)/22:2(13Z,16Z))	neg	C46H84NO10P	-	HMDB0112419	-	1.67177	-2.09123	0.0459	0.246907	0.334693	0.154423	0.372733	0.442526	0.533022	0.352944	0.0312733	0.0527066	0.36666	0.0527825	0.0363494
PS(18:2(9Z,12Z)/22:6(4Z,7Z,10Z,13Z,16Z,19Z))	pos	C46H74NO10P	-	HMDB0012406	-	1.84743	1.76149	0.0156	0.0232894	0.0274632	0.0296932	0.0151373	0.0139615	0.0262613	0.0750776	0.0394143	0.0446446	0.030404	0.0332198	0.054636
PS(18:2(9Z,12Z)/24:1(15Z))	neg	C48H88NO10P	-	HMDB0112442	-	1.46346	-1.95568	0.0239	0.141214	0.145759	0.12958	0.13778	0.195318	0.172469	0.192904	0.0702478	0.0262212	0.0602533	0.0629933	0.00464259
PS(20:0/14:0)	neg	C40H78NO10P	-	HMDB0112511	-	1.88299	-2.61799	0.0098	0.532191	0.645585	0.446501	0.694232	0.767272	0.756618	0.530867	0.0402534	0.0722858	0.594842	0.0579986	0.0329734
PS(20:2(11Z,14Z)/22:4(7Z,10Z,13Z,16Z))	neg	C48H82NO10P	-	HMDB0112588	-	1.66174	-2.55683	0.0206	0.397944	0.497529	0.617512	0.686043	0.589371	0.714463	0.770439	0.167662	0.0448123	0.0935051	0.154466	0.0113037
PS(22:0/15:0)	neg	C43H84NO10P	-	HMDB0112709	-	1.78571	-3.24402	0.00228	11.0556	5.57379	14.9006	9.37649	10.6246	7.32	8.19674	1.8182	1.20127	2.23293	2.19748	0.148075
PS(22:0/20:4(5Z,8Z,11Z,14Z))	neg	C48H86NO10P	-	HMDB0112724	-	1.9832	-5.25417	0.0216	0.384763	0.0434301	0.214209	0.386574	0.0710305	0.241931	0.049458	0.0123787	0.00942404	0.0261723	0.057369	0.00460945
PS(22:1(13Z)/15:0)	neg	C43H82NO10P	-	HMDB0112738	-	1.6608	-2.80835	0.00324	8.05951	12.2044	13.7024	10.9384	13.014	10.7394	11.2515	3.19779	0.963755	3.98588	2.46313	0.124949
PS(22:2(13Z,16Z)/20:2(11Z,14Z))	neg	C48H86NO10P	-	HMDB0112775	-	1.63984	-2.68864	0.0024	0.652106	0.503833	0.849216	0.672397	0.575173	0.430169	0.568495	0.177771	0.0995213	0.15026	0.231744	0.0102752
PS(22:2(13Z,16Z)/24:1(15Z))	neg	C52H96NO10P	-	HMDB0112787	-	1.99154	3.57005	0.0278	0.0448437	0.0156175	0.0180661	0.0289511	0.053513	0.0108897	0.0658394	0.202383	0.0817933	0.0809218	0.0672395	0.232765
PS(22:5(4Z,7Z,10Z,13Z,16Z)/22:5(7Z,10Z,13Z,16Z,19Z))	neg	C50H78NO10P	-	HMDB0112836	-	1.50577	-1.92015	0.0113	0.135942	0.166163	0.229755	0.152962	0.185726	0.13795	0.171009	0.0698422	0.031117	0.109877	0.0757824	0.00534328
PS(22:5(7Z,10Z,13Z,16Z,19Z)/22:4(7Z,10Z,13Z,16Z))	neg	C50H80NO10P	-	HMDB0112859	-	1.71926	-2.14802	0.019	0.252069	0.31929	0.227544	0.355465	0.393901	0.373628	0.272369	0.0136692	0.118793	0.331758	0.0285668	0.0392649
PS(22:6(4Z,7Z,10Z,13Z,16Z,19Z)/18:1(9Z))	neg	C46H76NO10P	-	HMDB0012445	-	2.18667	2.11494	0.000823	0.100749	0.136266	0.0577451	0.109793	0.165401	0.203521	0.331182	0.426887	0.224846	0.264491	0.309971	0.265967
PS(22:6(4Z,7Z,10Z,13Z,16Z,19Z)/22:2(13Z,16Z))	neg	C50H82NO10P	-	HMDB0112875	-	1.77457	-2.43284	0.0228	0.35242	0.507353	0.400922	0.641614	0.817274	0.730069	0.649612	0.0508782	0.0614837	0.435046	0.0647093	0.0246609
PS(DiMe(11,3)/MonoMe(11,3))	neg	C45H76NO12P	-	HMDB0061557	-	2.1044	2.15342	0.00342	0.020664	0.0440771	0.0255749	0.0421148	0.0587323	0.0505708	0.150209	0.0952649	0.0817524	0.0801025	0.068363	0.103119
PS(DiMe(13,5)/DiMe(9,5))	neg	C50H86NO12P	-	HMDB0061574	-	1.50096	-1.88834	0.0262	0.132949	0.137055	0.172845	0.146346	0.203349	0.139776	0.192498	0.0657695	0.023661	0.0544684	0.0906858	0.00647275
PS(DiMe(9,5)/DiMe(11,5))	neg	C48H82NO12P	-	HMDB0061589	-	1.6556	-2.28424	0.0218	0.464246	0.753065	0.726691	0.675291	0.88909	0.819466	0.877284	0.143512	0.0624379	0.469446	0.146252	0.0151752
PS(DiMe(9,5)/DiMe(13,5))	neg	C50H86NO12P	-	HMDB0061590	-	1.63318	-2.20983	0.0281	0.202116	0.265023	0.278796	0.305519	0.471264	0.271977	0.381782	0.0710785	0.0253094	0.156191	0.0886988	0.00952779
Pefloxacin	neg	C17H20FN3O3	-	HMDB0014630	70458-92-3	1.8935	1.95654	0.0329	0.0444689	0.0421997	0.0254869	0.0552599	0.101488	0.15941	0.119523	0.119757	0.130318	0.143419	0.294937	0.138916
Pentamidine	neg	C19H24N4O2	C07420	HMDB0014876	100-33-4	1.65003	1.3317	0.0485	6.06192	2.09963	2.44973	3.83622	4.12758	2.30677	4.54485	9.65143	4.90783	3.42469	6.56319	6.73988
Pergolide	neg	C19H26N2S	C07425	HMDB0015317	66104-22-1	2.01461	1.56183	0.0178	0.215586	0.292668	0.257194	0.207063	0.210503	0.282107	0.537114	0.708541	0.335292	0.293157	0.379421	0.506401
Phenethyl decanoate	neg	C18H28O2	-	HMDB0032464	61810-55-7	2.0528	2.30298	0.0279	1.2771	1.70467	1.25193	1.24501	1.10207	1.06001	6.13912	3.84187	2.6705	1.71129	2.40892	2.66724
Phenylalanyl-Gamma-glutamate	neg	C14H19N3O4	-	HMDB0029009	-	1.79997	-1.37846	0.0099	0.110956	0.1442	0.0832611	0.10405	0.107874	0.0649887	0.0844136	0.025491	0.0581713	0.0648365	0.0543497	0.064601
Physalolactone B	neg	C30H44O6	-	HMDB0034200	78916-78-6	1.78974	1.28524	0.0146	0.140385	0.0946715	0.0793749	0.19599	0.149011	0.0820042	0.169934	0.20888	0.197072	0.184466	0.311544	0.176617
Phytanoyl-CoA	neg	C41H74N7O17P3S	C02060	HMDB0001359	146622-45-9	1.96236	2.20563	0.00704	0.033026	0.0190021	0.0280657	0.032978	0.0669782	0.023213	0.0639343	0.1043	0.0742698	0.0808302	0.0466772	0.127096
Phytolaccoside A	neg	C36H56O10	-	HMDB0034642	65608-00-6	1.43898	1.19378	0.0466	0.0996289	0.0757976	0.0413907	0.0766777	0.0530098	0.0629009	0.0658202	0.0639921	0.163622	0.121895	0.12304	0.125936
Phytosphingosine-1-P	neg	C18H40NO6P	-	HMDB0012280	-	1.70031	1.87847	0.0426	0.0163982	0.0502018	0.0416688	0.0320132	0.0490685	0.0330863	0.145818	0.0702322	0.0661462	0.045458	0.0466372	0.102127
Pisumoside B	neg	C32H52O16	-	HMDB0037125	333334-43-3	1.69177	1.01656	0.0313	0.0779392	0.0513469	0.0251105	0.0399882	0.0301113	0.0476468	0.0639485	0.0627387	0.0814741	0.0520516	0.074861	0.0758913
Plastoquinone 8	pos	C48H72O2	C02061	HMDB0030129	28974-95-0	1.6631	-1.2565	0.0251	0.165026	0.131096	0.0997766	0.0986288	0.0957799	0.0671901	0.0744172	0.0613908	0.0845667	0.0691838	0.0303917	0.0750852
Ponasteroside A	neg	C33H54O11	-	HMDB0034091	20117-33-3	1.61847	1.23289	0.0185	0.132542	0.132611	0.0670603	0.132946	0.0859906	0.0778141	0.2257	0.0987365	0.213102	0.138942	0.195654	0.164742
Prednicarbate	neg	C27H36O8	-	HMDB0015262	73771-04-7	2.10487	2.13476	0.000929	0.0887772	0.0377917	0.0248945	0.0324717	0.0633103	0.0782045	0.144893	0.111057	0.108692	0.0939807	0.172229	0.142536
Pregn-5-ene-3,20-dione	neg	C21H30O2	-	HMDB0062521	1236-09-5	1.77095	1.55929	0.0416	0.660824	0.971328	0.802879	0.700538	0.771613	1.02556	2.30165	1.74118	2.09674	0.711159	1.61439	0.817393
Prenol	neg	C5H10O	C01390;C17628	HMDB0030124	556-82-1	1.97853	1.89421	0.0291	0.39699	0.471254	0.243652	0.313953	0.460939	0.394101	0.454473	0.754414	1.22082	0.478542	0.720778	1.28749
Prolylphenylalanine	neg	C14H18N2O3	-	HMDB0011179	-	1.77507	1.90115	0.0175	0.0996895	0.0366338	0.0337466	0.0346485	0.0263923	0.026215	0.144107	0.0979839	0.0705827	0.062986	0.0663554	0.114221
Prostaglandin G2 2-glyceryl Ester	neg	C23H38O8	-	HMDB0062591	-	1.77474	1.73882	0.0334	0.0904014	0.159997	0.157822	0.133502	0.182567	0.115595	0.468784	0.299642	0.216969	0.170239	0.167444	0.376773
Reduced Vitamin K (phylloquinone)	pos	C31H46O2	C05850	HMDB0004198	81382-12-9	1.79115	-1.17479	0.00334	1.31346	1.0525	1.41871	1.33022	1.10975	1.30664	1.21086	0.759305	0.772778	0.454282	0.694139	0.785967
Reticulacinone	neg	C35H62O7	-	HMDB0041213	155709-42-5	1.68704	1.7538	0.0458	0.119623	0.185868	0.137632	0.124421	0.122077	0.197609	0.448834	0.382976	0.404718	0.120666	0.319821	0.129592
SM(d18:0/16:1(9Z))	pos	C39H79N2O6P	C00550	HMDB0013464	-	1.58337	-1.17148	0.0229	5.89125	4.47388	7.26536	5.36275	6.05468	4.28569	4.92268	2.60991	3.03966	4.36512	1.00522	4.78721
SM(d18:0/20:2(11Z,14Z))	neg	C43H83N2O6P	C00550	HMDB0013465	-	1.96078	-2.81423	0.000284	0.584784	0.620517	0.72397	0.695727	0.551932	0.6077	0.392149	0.13472	0.0782758	0.335405	0.234295	0.0342543
SM(d18:1/14:0)	neg	C37H75N2O6P	-	HMDB0012097	-	1.9093	-3.69521	0.0146	0.3887	0.0976166	0.403233	0.379496	0.133226	0.18274	0.133031	0.0627803	0.0144752	0.0783681	0.0570644	0.00855448
SM(d18:1/16:0)	neg	C39H80N2O6P	C00550	HMDB0010169	-	2.02761	-3.58106	6.06e-05	1.15501	0.819205	1.16599	1.00339	0.666982	0.816661	0.493099	0.193712	0.0963196	0.258266	0.244973	0.0309814
SM(d18:1/18:1(9Z))	neg	C41H81N2O6P	C00550	HMDB0012101	-	2.01482	-4.04894	0.00306	4.26644	1.86505	4.01918	4.48426	2.50756	1.7385	1.23663	0.433126	0.206287	0.868683	0.845037	0.0665405
Selenocystine	neg	C6H12N2O4Se2	C05704	HMDB0004122	1464-43-3	2.10012	2.14513	0.000849	0.0343797	0.0177776	0.0202302	0.0291227	0.0640456	0.0306087	0.0718947	0.0801765	0.0763246	0.0797754	0.0539003	0.10605
Sinapoylspermine	neg	C21H36N4O4	-	HMDB0033479	70185-65-8	1.47781	-1.45913	0.0288	0.269736	0.179049	0.367474	0.241813	0.18492	0.169172	0.199503	0.165518	0.0785058	0.124065	0.184439	0.0294973
Smilanippin A	pos	C39H64O12	-	HMDB0041354	166736-13-6	1.58512	1.88764	0.0316	0.020589	0.051075	0.0405177	0.0244372	0.0202787	0.0218888	0.105489	0.0849851	0.0426151	0.0567528	0.0676179	0.0268948
Stearoylcarnitine	neg	C25H49NO4	-	HMDB0000848	25597-09-5;1976-27-8	1.91908	-2.15513	0.00808	7.35952	13.6931	7.67109	7.85663	8.17076	8.87172	8.36818	2.20211	2.13112	6.64428	1.38435	1.6494
Sulfoglycolithocholate(2-)	neg	C26H43NO7S	-	HMDB0062801	-	1.9561	2.02198	0.0003	0.0496664	0.0413829	0.0832544	0.0967452	0.108726	0.0435798	0.157405	0.1645	0.151196	0.174381	0.114477	0.199115
TG(14:0/18:4(6Z,9Z,12Z,15Z)/18:3(9Z,12Z,15Z))	neg	C53H88O6	-	HMDB0042804	-	1.69896	-2.83885	0.0051	0.294637	0.230358	0.389287	0.490307	0.432575	0.362926	0.380032	0.0878992	0.0112154	0.112785	0.0983666	0.00559482
TG(14:0/18:4(6Z,9Z,12Z,15Z)/18:4(6Z,9Z,12Z,15Z))	neg	C53H86O6	-	HMDB0042805	-	1.66681	-2.82836	0.00711	1.02869	1.09164	1.3646	1.90753	2.0848	1.54154	1.61228	0.27208	0.0791725	0.56278	0.323999	0.0145213
TG(14:1(9Z)/14:1(9Z)/18:4(6Z,9Z,12Z,15Z))	neg	C49H82O6	-	HMDB0047902	-	1.65173	-2.82517	0.00303	3.88463	5.84756	6.48837	5.23769	6.10825	5.11949	5.3017	1.51255	0.455693	1.89885	1.17382	0.0535824
TG(14:1(9Z)/14:1(9Z)/20:4(5Z,8Z,11Z,14Z))	neg	C51H86O6	-	HMDB0047897	-	1.548	-2.60753	0.00838	2.0495	1.83355	2.60625	2.51698	2.70264	1.93724	2.55491	0.671902	0.194962	0.591352	0.711345	0.0162861
TG(14:1(9Z)/18:3(9Z,12Z,15Z)/o-18:0)	neg	C53H96O5	-	HMDB0048275	-	2.0422	1.49058	0.00555	0.0485461	0.0477887	0.0558888	0.0467004	0.127288	0.0821075	0.104246	0.113498	0.132761	0.118627	0.130504	0.147635
TG(15:0/18:4(6Z,9Z,12Z,15Z)/14:1(9Z))	neg	C50H86O6	-	HMDB0043662	-	2.00842	1.17549	0.00573	0.0975467	0.0947191	0.114235	0.0860361	0.199237	0.134069	0.16456	0.183285	0.21698	0.185013	0.189899	0.229324
TG(18:0/18:1(11Z)/22:0)	neg	C61H116O6	-	HMDB0044913	-	2.01305	2.41532	0.00302	0.0446975	0.0808571	0.0566999	0.0443376	0.279933	0.18529	0.27673	0.210546	0.33748	0.305667	0.319609	0.392035
TG(18:3(6Z,9Z,12Z)/16:1(9Z)/20:5(5Z,8Z,11Z,14Z,17Z))	neg	C57H92O6	-	HMDB0052967	-	1.97755	1.75911	0.00157	0.134989	0.0599786	0.0799345	0.104073	0.17839	0.076843	0.191846	0.203516	0.226942	0.222171	0.158293	0.291413
TG(18:4(6Z,9Z,12Z,15Z)/14:1(9Z)/20:4(8Z,11Z,14Z,17Z))	neg	C55H88O6	-	HMDB0055400	-	1.71731	-2.67388	0.0207	0.122701	0.133728	0.141318	0.219555	0.323019	0.155568	0.210415	0.0386699	0.0146442	0.0665942	0.0351508	0.00513818
TG(20:1(11Z)/o-18:0/22:4(7Z,10Z,13Z,16Z))	neg	C63H114O5	-	HMDB0050861	-	2.03925	2.43202	0.00271	0.0168266	0.027181	0.0187964	0.0159759	0.09695	0.0662977	0.100237	0.0765637	0.118355	0.104915	0.115236	0.13351
TG(a-25:0/i-21:0/i-14:0)[rac]	neg	C63H122O6	-	HMDB0071038	-	1.96539	2.62291	0.00544	0.0889399	0.0797744	0.0876298	0.0989664	0.574172	0.527528	0.604522	0.357618	0.927494	0.651336	0.821356	0.857888
TG(i-12:0/i-12:0/8:0)	pos	C35H66O6	-	HMDB0094823	-	1.79971	-1.05213	0.000809	0.0763755	0.0909306	0.100386	0.0805002	0.0818047	0.0955901	0.0585558	0.0636412	0.0729955	0.0375012	0.0601577	0.0502119
TROLEANDOMYCIN	neg	C41H67NO15	C12753	HMDB0015448	2751-09-09	2.20748	2.31673	0.00454	0.192754	0.240166	0.115114	0.165016	0.190599	0.1917	0.40522	0.719064	0.297889	0.433371	0.389247	0.557473
Tazarotenic acid	neg	C19H17NO2S	C21518	HMDB0060619	-	2.14762	1.2594	0.00129	0.173235	0.179545	0.162294	0.1817	0.277569	0.224293	0.265731	0.383466	0.268542	0.338457	0.404295	0.336869
Terbinafine	neg	C21H25N	C08079	HMDB0014995	91161-71-6	1.80722	1.66213	0.035	0.58791	0.805767	0.692993	0.542027	0.575399	0.383945	0.874521	2.04611	0.908708	0.833841	0.881854	1.4945
Trichlormethiazide	neg	C8H8Cl3N3O4S2	C07767	HMDB0015156	133-67-5	2.15688	2.02583	0.000335	0.0315443	0.0289733	0.0386795	0.0267307	0.070262	0.0287508	0.0738108	0.0809745	0.0886676	0.079333	0.0767905	0.111868
Trihexosylceramide (d18:1/12:0)	pos	C48H89NO18	C04737	HMDB0004877	-	1.73939	1.07782	0.0109	0.0380217	0.0321015	0.0341439	0.0354134	0.022766	0.045787	0.0644954	0.0402738	0.0687718	0.0499112	0.040408	0.0585024
Trihexosylceramide (d18:1/9Z-18:1)	neg	C54H99NO18	C04737	HMDB0004878	-	2.14664	3.8482	0.00722	0.0884868	0.0283433	0.0330923	0.0610713	0.200557	0.0444529	0.220026	0.479517	0.292326	0.300324	0.229323	0.649199
Tryptophyl-Arginine	pos	C17H24N6O3	-	HMDB0029077	-	1.93129	1.99689	0.0304	0.0600189	0.0683722	0.0661315	0.0787301	0.0567336	0.044817	0.266693	0.138158	0.12108	0.115698	0.115385	0.0852307
Tsugarioside B	pos	C37H60O7	-	HMDB0035509	267649-97-8	1.90577	-1.01017	0.00652	0.173934	0.11278	0.156947	0.160603	0.146298	0.108285	0.120848	0.0830119	0.106662	0.106957	0.0627875	0.0899412
Ursodeoxycholic acid	neg	C24H40O4	C07880	HMDB0000946	128-13-2	1.59815	-2.31801	0.0239	1.10627	1.96691	1.57787	1.59613	1.9475	1.80632	2.14497	0.409456	0.106514	0.872098	0.352566	0.0215569
Vapreotide	neg	C57H70N12O9S2	-	HMDB0015601	103222-11-3	1.76276	-1.35411	0.0301	0.370152	0.549055	0.398012	0.350431	0.470874	0.432484	0.458344	0.173116	0.169559	0.414843	0.129429	0.139471
Vidarabine	neg	C10H13N5O4	C07195	HMDB0014340	24356-66-9	1.7577	2.78491	0.00162	0.0568298	0.0530183	0.0264651	0.0227148	0.0157131	0.00806683	0.0783278	0.108794	0.0525198	0.104883	0.0850492	0.135876
Zapotidine	neg	C7H9N3S	-	HMDB0030383	525-84-8	1.93275	2.32055	0.0321	0.0337203	0.0549651	0.0380158	0.0307046	0.0362948	0.0389593	0.0518157	0.0588668	0.132653	0.0551415	0.170946	0.12672
Zileuton O-glucuronide	neg	C17H20N2O8S	-	HMDB0060914	-	1.66516	1.23012	0.0291	0.0997075	0.127443	0.119182	0.100917	0.154299	0.0636525	0.136015	0.243462	0.203687	0.107002	0.158401	0.246815
[6]-Gingerdiol 3-acetate	neg	C19H30O5	-	HMDB0040566	143519-17-9	1.8936	1.34761	0.0177	0.240533	0.326688	0.351812	0.34234	0.404428	0.281768	0.868398	0.503354	0.425824	0.425697	0.498425	0.641822
[Nitrilotris(methylene)]trisphosphonic acid	neg	C3H12NO9P3	-	HMDB0029807	6419-19-8	2.06527	1.73625	0.00847	0.0505293	0.0439378	0.0319039	0.0447202	0.046499	0.0640748	0.123144	0.0864829	0.09106	0.0426146	0.113707	0.112463
{2-[2-(3,4-dihydroxyphenyl)-5,7-dihydroxy-4-oxo-6-[3,4,5-trihydroxy-6-(hydroxymethyl)oxan-2-yl]-4H-chromen-3-yl]-3,5-dihydroxy-6-(hydroxymethyl)oxan-4-yl}oxidanesulfonic acid	neg	C27H30O19S	-	HMDB0127025	-	1.94564	1.8358	0.00391	0.0551491	0.0960575	0.0970013	0.0735676	0.221071	0.211257	0.206378	0.275548	0.255271	0.290511	0.213407	0.346335
{2-[5,7-dihydroxy-2-(4-hydroxyphenyl)-4-oxo-6-[3,4,5-trihydroxy-6-(hydroxymethyl)oxan-2-yl]-4H-chromen-8-yl]-4,5-dihydroxy-6-(hydroxymethyl)oxan-3-yl}oxidanesulfonic acid	neg	C27H30O18S	-	HMDB0127083	-	1.95768	1.90076	0.00576	0.103768	0.15969	0.169484	0.125866	0.374912	0.356979	0.291772	0.485634	0.572361	0.441312	0.363778	0.634685
