# Supplementary material for: Identification of crucial genes and metabolites regulating the eggshell brownness in chicken
Source: BMC Genomics. 2022 Nov 21;23:761. doi: 10.1186/s12864-022-08987-7 (PMC9677642; doi:10.1186/s12864-022-08987-7)
Supplement: Supplementary file 10 — Additional file 10: Fig. S2. The location of the next ovulated egg in the oviduct at different time points following oviposition. [file 12864_2022_8987_MOESM10_ESM.xls]

## Sheet: Sheet1
Figure S2. The location of the next ovulated egg in the oviduct at different time points following oviposition. (A) 4H; (B) 16H; (C) 22H.
